# Supplementary material for: Ionizing radiation improves skin bacterial dysbiosis in cutaneous T-cell lymphoma
Source: Front Immunol. 2024 Dec 24;15:1520214. doi: 10.3389/fimmu.2024.1520214 (PMC11703887; doi:10.3389/fimmu.2024.1520214)
Supplement: Supplementary file 2 [file Table2.xlsx]

## Sheet: Lesional Pre vs Post-TSEBT
DeSeq2
ASV	Log2FC	St.Error	P-value	FDR	domain	phylum	class	order	family	genus	species		positive FC means Pre is higher
ASV266	22.775	2.436	8.8211e-21	1.526e-18	Bacteria	Firmicutes	Bacilli	Lactobacillales	Enterococcaceae	NA	NA
ASV4	5.7393	0.87199	4.6456e-11	4.0184e-09	Bacteria	Firmicutes	Bacilli	Lactobacillales	Streptococcaceae	Streptococcus	NA
ASV177	-6.791	1.7771	0.00013271	0.0069056	Bacteria	Actinobacteriota	Coriobacteriia	Coriobacteriales	Atopobiaceae	Olsenella	NA
ASV92	-7.5952	2.0117	0.00015967	0.0069056	Bacteria	Actinobacteriota	Actinobacteria	Actinomycetales	Actinomycetaceae	Trueperella	NA
ASV171	-6.3983	1.7697	0.00029985	0.010375	Bacteria	Actinobacteriota	Coriobacteriia	Coriobacteriales	Atopobiaceae	Atopobium	NA
ASV1_warneri	8.4982	2.5263	0.0007684	0.022156	Bacteria	Firmicutes	Bacilli	Staphylococcales	Staphylococcaceae	Staphylococcus	warneri
ASV28	3.0531	0.92339	0.00094511	0.023358	Bacteria	Proteobacteria	Gammaproteobacteria	Pseudomonadales	Moraxellaceae	Acinetobacter	NA
ASV1_capitis	3.738	1.1703	0.0014033	0.029015	Bacteria	Firmicutes	Bacilli	Staphylococcales	Staphylococcaceae	Staphylococcus	capitis
ASV140	-5.1493	1.6229	0.0015095	0.029015	Bacteria	Firmicutes	Clostridia	Peptococcales	Peptococcaceae	Peptococcus	NA
ASV333	-5.199	1.6643	0.0017854	0.030888	Bacteria	Firmicutes	Clostridia	Peptostreptococcales-Tissierellales	Anaerovoracaceae	Family XIII AD3011 group	NA
ASV42	2.8596	0.95539	0.002761	0.042392	Bacteria	Proteobacteria	Alphaproteobacteria	Acetobacterales	Acetobacteraceae	Roseomonas	NA
ASV6	-2.5437	0.85535	0.0029405	0.042392	Bacteria	Actinobacteriota	Actinobacteria	Propionibacteriales	Propionibacteriaceae	Cutibacterium	NA
ASV263	-5.1031	1.7857	0.004266	0.054054	Bacteria	Fusobacteriota	Fusobacteriia	Fusobacteriales	Leptotrichiaceae	Sneathia	NA
ASV91	-2.861	1.0039	0.0043743	0.054054	Bacteria	Bacteroidota	Bacteroidia	Bacteroidales	Porphyromonadaceae	Porphyromonas	NA
ASV295	-5.2264	1.8847	0.0055541	0.064057	Bacteria	Firmicutes	Negativicutes	Acidaminococcales	Acidaminococcaceae	Succiniclasticum	NA
ASV13	1.932	0.72618	0.0078043	0.084384	Bacteria	Actinobacteriota	Actinobacteria	Micrococcales	Micrococcaceae	NA	NA
ASV95	-4.6446	1.8032	0.010002	0.098976	Bacteria	Actinobacteriota	Actinobacteria	Corynebacteriales	Nocardiaceae	Gordonia	NA
ASV302	-3.8967	1.5188	0.010298	0.098976	Bacteria	Firmicutes	Negativicutes	Veillonellales-Selenomonadales	Veillonellaceae	Megasphaera	NA
ASV191	-4.1461	1.6508	0.01202	0.10907	Bacteria	Firmicutes	Clostridia	Peptostreptococcales-Tissierellales	NA	Helcococcus	NA
ASV206	-4.6394	1.8598	0.01261	0.10907	Bacteria	Firmicutes	Bacilli	Lactobacillales	Aerococcaceae	Abiotrophia	NA
ASV127	-4.3348	1.766	0.014106	0.1162	Bacteria	Firmicutes	Clostridia	Peptostreptococcales-Tissierellales	Anaerovoracaceae	Mogibacterium	NA
ASV40	3.1203	1.2815	0.014892	0.11711	Bacteria	Bacteroidota	Bacteroidia	Flavobacteriales	Weeksellaceae	Chryseobacterium	NA
ASV1_lugdunensis	3.1457	1.3576	0.020501	0.14367	Bacteria	Firmicutes	Bacilli	Staphylococcales	Staphylococcaceae	Staphylococcus	lugdunensis
ASV243	-3.4911	1.5175	0.021414	0.14367	Bacteria	Firmicutes	Clostridia	Peptostreptococcales-Tissierellales	NA	W5053	NA
ASV8	-1.5215	0.66244	0.021633	0.14367	Bacteria	NA	NA	NA	NA	NA	NA
ASV35	-2.6761	1.1713	0.022329	0.14367	Bacteria	Bacteroidota	Bacteroidia	Bacteroidales	Prevotellaceae	NA	NA
ASV151	-4.0373	1.7692	0.022487	0.14367	Bacteria	Firmicutes	Clostridia	Lachnospirales	Lachnospiraceae	Moryella	NA
ASV53	-1.9349	0.85267	0.023253	0.14367	Bacteria	Firmicutes	Clostridia	Peptostreptococcales-Tissierellales	NA	Anaerococcus	NA
ASV87	-3.1917	1.419	0.024498	0.14615	Bacteria	Firmicutes	Clostridia	Peptostreptococcales-Tissierellales	NA	Fenollaria	NA
ASV524	-4.1202	1.8574	0.026536	0.15302	Bacteria	Actinobacteriota	Coriobacteriia	Coriobacteriales	Eggerthellaceae	DNF00809	NA
ASV178	-3.8519	1.7581	0.028454	0.15879	Bacteria	Actinobacteriota	Actinobacteria	Micrococcales	Microbacteriaceae	NA	NA
ASV381	-3.8484	1.8589	0.038427	0.20511	Bacteria	Actinobacteriota	Actinobacteria	Corynebacteriales	NA	NA	NA
ASV210	-3.3956	1.646	0.039124	0.20511	Bacteria	Firmicutes	Bacilli	Lactobacillales	Aerococcaceae	Facklamia	NA
ASV111	-2.7467	1.354	0.042503	0.21234	Bacteria	Firmicutes	Clostridia	Peptostreptococcales-Tissierellales	NA	NA	NA
ASV30	-1.7754	0.87712	0.042958	0.21234	Bacteria	Actinobacteriota	Actinobacteria	Corynebacteriales	Corynebacteriaceae	Lawsonella	NA
ASV54	5.8268	2.9373	0.047284	0.22722	Bacteria	Actinobacteriota	Actinobacteria	Micrococcales	Micrococcaceae	Rothia	NA
ASV52	-1.7356	0.90202	0.054343	0.25409	Bacteria	Firmicutes	Bacilli	Staphylococcales	Gemellaceae	Gemella	NA
ASV79	-2.4813	1.3104	0.058274	0.2653	Bacteria	Firmicutes	Clostridia	Peptostreptococcales-Tissierellales	NA	Ezakiella	NA
ASV162	-2.9123	1.6049	0.069585	0.3051	Bacteria	Actinobacteriota	Actinobacteria	Micrococcales	Microbacteriaceae	Pseudoclavibacter	NA
ASV1_aureus	2.4726	1.3673	0.070543	0.3051	Bacteria	Firmicutes	Bacilli	Staphylococcales	Staphylococcaceae	Staphylococcus	aureus
ASV591	-3.2676	1.8824	0.082591	0.343	Bacteria	Firmicutes	Clostridia	Peptostreptococcales-Tissierellales	Anaerovoracaceae	Family XIII UCG-001	NA
ASV69	-2.0163	1.1641	0.083271	0.343	Bacteria	Proteobacteria	Gammaproteobacteria	NA	NA	NA	NA
ASV46	-3.2565	1.9291	0.091403	0.36542	Bacteria	Proteobacteria	Gammaproteobacteria	Pseudomonadales	Moraxellaceae	Moraxella	NA
ASV141	2.016	1.1999	0.09294	0.36542	Bacteria	Actinobacteriota	Actinobacteria	Actinomycetales	Actinomycetaceae	Varibaculum	NA
ASV180	4.4805	2.7994	0.10949	0.39835	Bacteria	Actinobacteriota	Actinobacteria	Micrococcales	NA	NA	NA
ASV1_auricularis	3.5188	2.2015	0.10997	0.39835	Bacteria	Firmicutes	Bacilli	Staphylococcales	Staphylococcaceae	Staphylococcus	auricularis
ASV192	-2.9398	1.8404	0.11019	0.39835	Bacteria	Actinobacteriota	Actinobacteria	Bifidobacteriales	Bifidobacteriaceae	Bifidobacterium	NA
ASV423	3.9051	2.4471	0.11052	0.39835	Bacteria	Firmicutes	Clostridia	Oscillospirales	Oscillospiraceae	NK4A214 group	NA
ASV26	-1.3743	0.87251	0.11523	0.40682	Bacteria	Firmicutes	Clostridia	Peptostreptococcales-Tissierellales	NA	Peptoniphilus	NA
ASV241	1.9146	1.2375	0.12183	0.41459	Bacteria	Proteobacteria	Gammaproteobacteria	Xanthomonadales	Xanthomonadaceae	Stenotrophomonas	NA
ASV102	1.4503	0.94432	0.12459	0.41459	Bacteria	Proteobacteria	Gammaproteobacteria	Pseudomonadales	Pseudomonadaceae	Pseudomonas	NA
ASV208	-2.3612	1.5375	0.12462	0.41459	Bacteria	Firmicutes	Bacilli	Lactobacillales	Aerococcaceae	Eremococcus	NA
ASV12	-1.1663	0.76716	0.12843	0.41567	Bacteria	Firmicutes	Clostridia	Peptostreptococcales-Tissierellales	NA	Finegoldia	NA
ASV508	-3.2797	2.1647	0.12975	0.41567	Bacteria	Firmicutes	Negativicutes	Acidaminococcales	Acidaminococcaceae	Acidaminococcus	NA
ASV161	1.5365	1.0369	0.13839	0.42995	Bacteria	Firmicutes	Clostridia	Oscillospirales	Ruminococcaceae	Ruminococcus	NA
ASV1_pettenkoferi	-2.2774	1.5495	0.14162	0.42995	Bacteria	Firmicutes	Bacilli	Staphylococcales	Staphylococcaceae	Staphylococcus	pettenkoferi
ASV215	4.1194	2.803	0.14166	0.42995	Bacteria	Proteobacteria	Alphaproteobacteria	Rhizobiales	Rhizobiaceae	Aureimonas	NA
ASV300	4.1229	2.8395	0.1465	0.43699	Bacteria	Proteobacteria	Alphaproteobacteria	Sphingomonadales	Sphingomonadaceae	Sphingobium	NA
ASV436	-2.6486	1.8398	0.14997	0.43975	Bacteria	Proteobacteria	Gammaproteobacteria	Pseudomonadales	Moraxellaceae	Psychrobacter	NA
ASV797	3.9573	2.8239	0.16111	0.46452	Bacteria	Firmicutes	Clostridia	Clostridia UCG-014	NA	NA	NA
ASV602	-2.6944	1.957	0.16857	0.47808	Bacteria	Actinobacteriota	Coriobacteriia	Coriobacteriales	Eggerthellaceae	Slackia	NA
ASV173	1.3104	0.97451	0.17873	0.49026	Bacteria	Firmicutes	Clostridia	Oscillospirales	Ruminococcaceae	Faecalibacterium	NA
ASV152	1.5056	1.1209	0.17922	0.49026	Bacteria	Proteobacteria	Alphaproteobacteria	Rhizobiales	Rhizobiaceae	NA	NA
ASV339	-1.6002	1.1973	0.18137	0.49026	Bacteria	Campilobacterota	Campylobacteria	Campylobacterales	Campylobacteraceae	Campylobacter	NA
ASV189	-1.7584	1.3842	0.20396	0.54284	Bacteria	Firmicutes	Clostridia	Peptostreptococcales-Tissierellales	NA	Gallicola	NA
ASV354	-1.9485	1.5467	0.20775	0.54455	Bacteria	Firmicutes	Clostridia	NA	Hungateiclostridiaceae	Fastidiosipila	NA
ASV139	2.5168	2.0498	0.21952	0.56683	Bacteria	Firmicutes	Bacilli	NA	NA	NA	NA
ASV117	1.8981	1.5692	0.22644	0.56948	Bacteria	Proteobacteria	Gammaproteobacteria	Burkholderiales	Comamonadaceae	NA	NA
ASV47	1.8434	1.5319	0.22884	0.56948	Bacteria	Proteobacteria	Gammaproteobacteria	Enterobacterales	NA	NA	NA
ASV21	-1.5765	1.3197	0.23224	0.56948	Bacteria	Actinobacteriota	Actinobacteria	Micrococcales	Micrococcaceae	Kocuria	NA
ASV63	-2.3298	1.9564	0.23372	0.56948	Bacteria	Firmicutes	Clostridia	Peptostreptococcales-Tissierellales	Peptostreptococcaceae	Peptostreptococcus	NA
ASV681	2.3916	2.0874	0.25189	0.60191	Bacteria	Desulfobacterota	Desulfovibrionia	Desulfovibrionales	Desulfovibrionaceae	Desulfovibrio	NA
ASV286	3.3518	2.9383	0.25398	0.60191	Bacteria	Proteobacteria	Alphaproteobacteria	Rhizobiales	Beijerinckiaceae	Bosea	NA
ASV96	-2.8725	2.5549	0.26088	0.60991	Bacteria	Actinobacteriota	Actinobacteria	Corynebacteriales	Corynebacteriaceae	Turicella	NA
ASV207	-2.7069	2.4439	0.26803	0.61694	Bacteria	Actinobacteriota	Actinobacteria	Actinomycetales	Actinomycetaceae	Actinotignum	NA
ASV621	2.5741	2.3386	0.27103	0.61694	Bacteria	Firmicutes	Clostridia	Oscillospirales	Oscillospiraceae	UCG-002	NA
ASV444	-3.1932	2.9462	0.27844	0.62559	Bacteria	Firmicutes	Bacilli	Erysipelotrichales	Erysipelotrichaceae	Faecalitalea	NA
ASV218	-1.5482	1.4653	0.29072	0.63014	Bacteria	Firmicutes	Bacilli	Lactobacillales	Carnobacteriaceae	Alloiococcus	NA
ASV16	-0.81008	0.76926	0.29231	0.63014	Bacteria	Proteobacteria	Alphaproteobacteria	Rhizobiales	Beijerinckiaceae	Methylobacterium-Methylorubrum	NA
ASV249	-1.7828	1.6957	0.29308	0.63014	Bacteria	Firmicutes	Clostridia	Peptostreptococcales-Tissierellales	Anaerovoracaceae	S5-A14a	NA
ASV980	-2.735	2.6119	0.29504	0.63014	Bacteria	Actinobacteriota	Actinobacteria	Propionibacteriales	Nocardioidaceae	Nocardioides	NA
ASV578	2.7203	2.6757	0.30931	0.64877	Bacteria	Bacteroidota	Bacteroidia	Bacteroidales	Rikenellaceae	Alistipes	NA
ASV25	0.71357	0.71353	0.31728	0.64877	Bacteria	Proteobacteria	Gammaproteobacteria	Vibrionales	Vibrionaceae	NA	NA
ASV569	-2.933	2.9482	0.31981	0.64877	Bacteria	Firmicutes	Bacilli	Erysipelotrichales	Erysipelatoclostridiaceae	Catenibacterium	NA
ASV1256	-2.8942	2.9485	0.32632	0.64877	Bacteria	Campilobacterota	Campylobacteria	Campylobacterales	Sulfurospirillaceae	Sulfurospirillum	NA
ASV7	0.66267	0.67695	0.32763	0.64877	Bacteria	Proteobacteria	Gammaproteobacteria	Alteromonadales	NA	NA	NA
ASV618	1.7067	1.7532	0.3303	0.64877	Bacteria	Firmicutes	Bacilli	Erysipelotrichales	Erysipelotrichaceae	Holdemanella	NA
ASV1_epidermidis	0.84249	0.86704	0.33121	0.64877	Bacteria	Firmicutes	Bacilli	Staphylococcales	Staphylococcaceae	Staphylococcus	epidermidis
ASV1_nepalensis	-2.494	2.634	0.34371	0.64877	Bacteria	Firmicutes	Bacilli	Staphylococcales	Staphylococcaceae	Staphylococcus	nepalensis
ASV144	-1.7263	1.8244	0.34405	0.64877	Bacteria	Proteobacteria	Gammaproteobacteria	Burkholderiales	NA	NA	NA
ASV1_haemolyticus	1.6839	1.7975	0.34886	0.64877	Bacteria	Firmicutes	Bacilli	Staphylococcales	Staphylococcaceae	Staphylococcus	haemolyticus
ASV142	-0.88526	0.94687	0.34982	0.64877	Bacteria	Firmicutes	Clostridia	Lachnospirales	Lachnospiraceae	NA	NA
ASV97	-1.3399	1.4399	0.3521	0.64877	Bacteria	Firmicutes	Clostridia	Peptostreptococcales-Tissierellales	NA	Murdochiella	NA
ASV380	-1.5345	1.6505	0.35251	0.64877	Bacteria	Proteobacteria	Gammaproteobacteria	Aeromonadales	NA	NA	NA
ASV166	-1.7023	1.8973	0.36959	0.67036	Bacteria	Actinobacteriota	Actinobacteria	Bifidobacteriales	Bifidobacteriaceae	Gardnerella	NA
ASV680	-1.6092	1.8031	0.37215	0.67036	Bacteria	Deinococcota	Deinococci	Deinococcales	Deinococcaceae	Deinococcus	NA
ASV822	-2.0984	2.3696	0.37586	0.67036	Bacteria	Patescibacteria	Saccharimonadia	Saccharimonadales	Saccharimonadaceae	Candidatus Saccharimonas	NA
ASV27	1.0975	1.254	0.38148	0.67343	Bacteria	Proteobacteria	Gammaproteobacteria	Enterobacterales	Enterobacteriaceae	NA	NA
ASV109	-1.7029	1.9986	0.39417	0.6888	Bacteria	Firmicutes	Clostridia	Peptostreptococcales-Tissierellales	NA	Parvimonas	NA
ASV1_hominis	0.85366	1.0279	0.40628	0.69306	Bacteria	Firmicutes	Bacilli	Staphylococcales	Staphylococcaceae	Staphylococcus	hominis
ASV146	-1.0366	1.2536	0.40827	0.69306	Bacteria	Actinobacteriota	Actinobacteria	Micrococcales	Brevibacteriaceae	Brevibacterium	NA
ASV357	-1.1216	1.3686	0.41248	0.69306	Bacteria	Actinobacteriota	Coriobacteriia	Coriobacteriales	Coriobacteriaceae	Collinsella	NA
ASV623	1.3681	1.6699	0.41263	0.69306	Bacteria	Synergistota	Synergistia	Synergistales	Synergistaceae	Jonquetella	NA
ASV1_borealis	1.1979	1.4826	0.41913	0.6972	Bacteria	Firmicutes	Bacilli	Staphylococcales	Staphylococcaceae	Staphylococcus	borealis
ASV48	-0.77243	0.96957	0.42564	0.70129	Bacteria	Proteobacteria	Gammaproteobacteria	Pasteurellales	Pasteurellaceae	NA	NA
ASV160	-1.4827	1.9525	0.44763	0.72998	Bacteria	Proteobacteria	Alphaproteobacteria	Sphingomonadales	Sphingomonadaceae	Sphingomonas	NA
ASV135	1.7586	2.3449	0.45328	0.72998	Bacteria	Actinobacteriota	Actinobacteria	Micrococcales	Dermabacteraceae	Brachybacterium	NA
ASV113	-0.72383	0.97678	0.45867	0.72998	Bacteria	Firmicutes	Negativicutes	Veillonellales-Selenomonadales	Veillonellaceae	Dialister	NA
ASV490	-1.3848	1.874	0.45993	0.72998	Bacteria	Proteobacteria	Gammaproteobacteria	Enterobacterales	Yersiniaceae	NA	NA
ASV242	-0.98917	1.359	0.46668	0.73397	Bacteria	Actinobacteriota	Actinobacteria	Micrococcales	Dermabacteraceae	Dermabacter	NA
ASV933	-1.4942	2.0888	0.47441	0.7394	Bacteria	Firmicutes	Clostridia	Lachnospirales	Lachnospiraceae	Lachnoclostridium	NA
ASV506	-0.93502	1.3221	0.47943	0.73965	Bacteria	Firmicutes	Clostridia	Oscillospirales	Oscillospiraceae	Intestinimonas	NA
ASV872	-1.4763	2.1226	0.48674	0.73965	Bacteria	Proteobacteria	Gammaproteobacteria	Burkholderiales	Sutterellaceae	Sutterella	NA
ASV408	0.83908	1.2083	0.4874	0.73965	Bacteria	Proteobacteria	Alphaproteobacteria	Rickettsiales	Mitochondria	NA	NA
ASV50	-0.55619	0.86536	0.5204	0.78286	Bacteria	Bacteroidota	Bacteroidia	Bacteroidales	Prevotellaceae	Prevotella	NA
ASV303	-0.77097	1.2507	0.53762	0.79687	Bacteria	Firmicutes	Clostridia	NA	NA	NA	NA
ASV708	1.8103	2.9462	0.53892	0.79687	Bacteria	Proteobacteria	Gammaproteobacteria	Burkholderiales	Oxalobacteraceae	NA	NA
ASV1075	-1.1782	1.9592	0.5476	0.79805	Bacteria	Actinobacteriota	Thermoleophilia	Solirubrobacterales	67-14	NA	NA
ASV170	-0.57135	0.95331	0.54895	0.79805	Bacteria	Bacteroidota	Bacteroidia	Bacteroidales	Bacteroidaceae	Bacteroides	NA
ASV329	-1.0532	1.7987	0.5582	0.80473	Bacteria	Actinobacteriota	Actinobacteria	Actinomycetales	Actinomycetaceae	Arcanobacterium	NA
ASV418	0.81014	1.4377	0.57311	0.81044	Bacteria	Bacteroidota	Bacteroidia	Flavobacteriales	Flavobacteriaceae	Capnocytophaga	NA
ASV15	-1.4196	2.5252	0.57398	0.81044	Bacteria	Actinobacteriota	Actinobacteria	Micrococcales	Intrasporangiaceae	NA	NA
ASV744	-1.0644	1.9131	0.57796	0.81044	Bacteria	Proteobacteria	Gammaproteobacteria	Alteromonadales	Shewanellaceae	Shewanella	NA
ASV258	-1.0363	1.905	0.58644	0.81044	Bacteria	Bacteroidota	Bacteroidia	Bacteroidales	Prevotellaceae	Alloprevotella	NA
ASV31	0.50056	0.9562	0.60063	0.81044	Bacteria	Proteobacteria	Gammaproteobacteria	Vibrionales	Vibrionaceae	Vibrio	NA
ASV129	1.3325	2.5635	0.60319	0.81044	Bacteria	Proteobacteria	Gammaproteobacteria	Xanthomonadales	Xanthomonadaceae	Xanthomonas	NA
ASV1042	-1.5194	2.9447	0.60586	0.81044	Bacteria	Proteobacteria	Alphaproteobacteria	Defluviicoccales	Defluviicoccaceae	Defluviicoccus	NA
ASV155	-0.68229	1.3259	0.60683	0.81044	Bacteria	Actinobacteriota	Actinobacteria	NA	NA	NA	NA
ASV389	1.4475	2.814	0.60697	0.81044	Bacteria	Proteobacteria	Gammaproteobacteria	Burkholderiales	Neisseriaceae	NA	NA
ASV325	1.034	2.0215	0.609	0.81044	Bacteria	Proteobacteria	Gammaproteobacteria	Alteromonadales	Alteromonadaceae	Alishewanella	NA
ASV125	0.57695	1.1429	0.61369	0.81044	Bacteria	Proteobacteria	Gammaproteobacteria	Alteromonadales	Idiomarinaceae	Idiomarina	NA
ASV834	1.3223	2.6858	0.62248	0.81582	Bacteria	Firmicutes	Clostridia	Oscillospirales	Ruminococcaceae	NA	NA
ASV3	-0.33001	0.68446	0.6297	0.81909	Bacteria	Proteobacteria	Gammaproteobacteria	Pseudomonadales	Moraxellaceae	NA	NA
ASV480	0.50697	1.0759	0.63749	0.82302	Bacteria	Bacteroidota	Bacteroidia	Bacteroidales	Tannerellaceae	Parabacteroides	NA
ASV585	0.95929	2.1468	0.65498	0.83934	Bacteria	Firmicutes	Clostridia	Oscillospirales	NA	NA	NA
ASV393	1.1378	2.6963	0.67303	0.84453	Bacteria	Firmicutes	Clostridia	Clostridiales	Clostridiaceae	NA	NA
ASV211	0.86968	2.065	0.67364	0.84453	Bacteria	Actinobacteriota	Actinobacteria	Micrococcales	Microbacteriaceae	Microbacterium	NA
ASV78	0.43115	1.0337	0.6766	0.84453	Bacteria	Proteobacteria	Alphaproteobacteria	Caulobacterales	Caulobacteraceae	Brevundimonas	NA
ASV116	-0.55456	1.3468	0.68052	0.84453	Bacteria	Bacteroidota	Bacteroidia	NA	NA	NA	NA
ASV107	-0.71932	1.764	0.68344	0.84453	Bacteria	Proteobacteria	Alphaproteobacteria	Rhodobacterales	Rhodobacteraceae	Paracoccus	NA
ASV1_ureilyticus	-1.1514	2.9444	0.69576	0.85036	Bacteria	Firmicutes	Bacilli	Staphylococcales	Staphylococcaceae	Staphylococcus	ureilyticus
ASV36	-0.36392	0.95539	0.70327	0.85036	Bacteria	Firmicutes	Negativicutes	Veillonellales-Selenomonadales	Veillonellaceae	Veillonella	NA
ASV590	0.81832	2.1632	0.70521	0.85036	Bacteria	Proteobacteria	Gammaproteobacteria	Burkholderiales	Rhodocyclaceae	NA	NA
ASV232	1.109	2.959	0.70781	0.85036	Bacteria	Proteobacteria	Gammaproteobacteria	Burkholderiales	Burkholderiaceae	Lautropia	NA
ASV446	-0.96602	2.7331	0.72375	0.86198	Bacteria	Firmicutes	Bacilli	Lactobacillales	Listeriaceae	Brochothrix	NA
ASV443	-0.75261	2.1595	0.72745	0.86198	Bacteria	Bacteroidota	Bacteroidia	Sphingobacteriales	Sphingobacteriaceae	Sphingobacterium	NA
ASV356	0.47684	1.4213	0.73725	0.8632	Bacteria	Verrucomicrobiota	Verrucomicrobiae	Verrucomicrobiales	Akkermansiaceae	Akkermansia	NA
ASV327	0.37678	1.1477	0.74268	0.8632	Bacteria	Firmicutes	Clostridia	Oscillospirales	Ruminococcaceae	Subdoligranulum	NA
ASV561	-0.96699	2.9546	0.74345	0.8632	Bacteria	Bacteroidota	Bacteroidia	Bacteroidales	NA	NA	NA
ASV1_caprae	0.40332	1.3235	0.76057	0.87185	Bacteria	Firmicutes	Bacilli	Staphylococcales	Staphylococcaceae	Staphylococcus	caprae
ASV664	0.55951	1.8393	0.76098	0.87185	Bacteria	Firmicutes	NA	NA	NA	NA	NA
ASV86	0.24731	0.83486	0.76705	0.87303	Bacteria	Proteobacteria	Gammaproteobacteria	Oceanospirillales	Halomonadaceae	Halomonas	NA
ASV285	0.82423	2.9228	0.77795	0.87964	Bacteria	Proteobacteria	Alphaproteobacteria	NA	NA	NA	NA
ASV221	0.29393	1.0706	0.78367	0.88036	Bacteria	Fusobacteriota	Fusobacteriia	Fusobacteriales	Fusobacteriaceae	Fusobacterium	NA
ASV609	-0.36791	1.4407	0.79843	0.88782	Bacteria	Fusobacteriota	Fusobacteriia	Fusobacteriales	Leptotrichiaceae	Leptotrichia	NA
ASV975	0.7432	2.9422	0.80058	0.88782	Bacteria	Firmicutes	Clostridia	Lachnospirales	Lachnospiraceae	Frisingicoccus	NA
ASV34	-0.19319	0.84047	0.8182	0.89432	Bacteria	Proteobacteria	Alphaproteobacteria	Rhodobacterales	Rhodobacteraceae	NA	NA
ASV18	-0.16279	0.75908	0.83019	0.89432	Bacteria	Proteobacteria	Alphaproteobacteria	Sphingomonadales	Sphingomonadaceae	NA	NA
ASV606	-0.45728	2.1392	0.83073	0.89432	Bacteria	Firmicutes	Negativicutes	Veillonellales-Selenomonadales	Veillonellaceae	Negativicoccus	NA
ASV931	-0.50815	2.3949	0.83196	0.89432	Bacteria	Actinobacteriota	Actinobacteria	Propionibacteriales	Nocardioidaceae	NA	NA
ASV67	0.17786	0.83988	0.83229	0.89432	Bacteria	Actinobacteriota	Actinobacteria	Actinomycetales	Actinomycetaceae	Actinomyces	NA
ASV88	-0.26365	1.311	0.84061	0.89769	Bacteria	Proteobacteria	Gammaproteobacteria	Burkholderiales	Neisseriaceae	Neisseria	NA
ASV165	-0.34727	1.8098	0.84783	0.89985	Bacteria	Proteobacteria	Gammaproteobacteria	Burkholderiales	Oxalobacteraceae	Massilia	NA
ASV184	-0.19358	1.1522	0.86657	0.90827	Bacteria	Firmicutes	Bacilli	Lactobacillales	Lactobacillaceae	Lactobacillus	NA
ASV2	-0.11669	0.6958	0.86682	0.90827	Bacteria	Actinobacteriota	Actinobacteria	Corynebacteriales	Corynebacteriaceae	Corynebacterium	NA
ASV478	0.38851	2.4022	0.87152	0.90827	Bacteria	Proteobacteria	Gammaproteobacteria	Xanthomonadales	Xanthomonadaceae	Pseudoxanthomonas	NA
ASV372	-0.29279	2.1361	0.89098	0.92299	Bacteria	Firmicutes	Clostridia	Lachnospirales	Lachnospiraceae	Oribacterium	NA
ASV89	-0.082238	0.70312	0.90689	0.92953	Bacteria	Cyanobacteria	Cyanobacteriia	Chloroplast	NA	NA	NA
ASV1057	-0.31491	2.726	0.90803	0.92953	Bacteria	Acidobacteriota	Blastocatellia	Blastocatellales	Blastocatellaceae	Blastocatella	NA
ASV461	0.19821	1.9912	0.92071	0.93695	Bacteria	Firmicutes	Clostridia	Oscillospirales	Oscillospiraceae	NA	NA
ASV341	-0.22236	2.9429	0.93977	0.95076	Bacteria	Actinobacteriota	Actinobacteria	Corynebacteriales	Mycobacteriaceae	Mycobacterium	NA
ASV37	0.049243	1.155	0.96599	0.97161	Bacteria	Firmicutes	Bacilli	Lactobacillales	NA	NA	NA
ASV288	0.027496	2.1764	0.98992	0.98992	Bacteria	Firmicutes	Bacilli	Erysipelotrichales	Erysipelotrichaceae	Solobacterium	NA

## Sheet: NL Pre vs Post-TSEBT
DeSeq2					2	3	4	5	6	7	8
ASV	log2FC	lfcSE	Pvalues	FDR	domain	phylum	class	order	family	genus	species		positive FC means Pre is higher
ASV129	24.695	2.9648	8.1089e-17	1.5326e-14	Bacteria	Proteobacteria	Gammaproteobacteria	Xanthomonadales	Xanthomonadaceae	Xanthomonas	NA
ASV29	24.22	2.965	3.1207e-16	2.949e-14	Bacteria	Actinobacteriota	Actinobacteria	Corynebacteriales	Dietziaceae	Dietzia	NA
ASV33	-10.939	1.7756	7.2483e-10	4.5664e-08	Bacteria	Proteobacteria	Gammaproteobacteria	Burkholderiales	Alcaligenaceae	Oligella	NA
ASV171	-8.5772	1.5439	2.7666e-08	1.3072e-06	Bacteria	Actinobacteriota	Coriobacteriia	Coriobacteriales	Atopobiaceae	Atopobium	NA
ASV92	-9.029	1.7048	1.1819e-07	4.4677e-06	Bacteria	Actinobacteriota	Actinobacteria	Actinomycetales	Actinomycetaceae	Trueperella	NA
ASV54	8.943	1.7226	2.0862e-07	6.5715e-06	Bacteria	Actinobacteriota	Actinobacteria	Micrococcales	Micrococcaceae	Rothia	NA
ASV178	-7.4396	1.5006	7.1272e-07	1.8159e-05	Bacteria	Actinobacteriota	Actinobacteria	Micrococcales	Microbacteriaceae	NA	NA
ASV1_lugdunensis	-7.4205	1.5012	7.6865e-07	1.8159e-05	Bacteria	Firmicutes	Bacilli	Staphylococcales	Staphylococcaceae	Staphylococcus	lugdunensis
ASV177	-7.8657	1.6684	2.4219e-06	5.086e-05	Bacteria	Actinobacteriota	Coriobacteriia	Coriobacteriales	Atopobiaceae	Olsenella	NA
ASV166	-7.7317	1.6639	3.3723e-06	6.3737e-05	Bacteria	Actinobacteriota	Actinobacteria	Bifidobacteriales	Bifidobacteriaceae	Gardnerella	NA
ASV436	-5.8955	1.3079	6.5525e-06	0.00011258	Bacteria	Proteobacteria	Gammaproteobacteria	Pseudomonadales	Moraxellaceae	Psychrobacter	NA
ASV208	-7.3912	1.6559	8.0623e-06	0.00012698	Bacteria	Firmicutes	Bacilli	Lactobacillales	Aerococcaceae	Eremococcus	NA
ASV302	-7.2526	1.6546	1.1688e-05	0.00016993	Bacteria	Firmicutes	Negativicutes	Veillonellales-Selenomonadales	Veillonellaceae	Megasphaera	NA
ASV191	-5.6604	1.3347	2.227e-05	0.00030065	Bacteria	Firmicutes	Clostridia	Peptostreptococcales-Tissierellales	NA	Helcococcus	NA
ASV263	-6.7943	1.6589	4.2091e-05	0.00053035	Bacteria	Fusobacteriota	Fusobacteriia	Fusobacteriales	Leptotrichiaceae	Sneathia	NA
ASV298	-5.9692	1.4659	4.6576e-05	0.00053741	Bacteria	Actinobacteriota	Actinobacteria	Actinomycetales	Actinomycetaceae	Mobiluncus	NA
ASV295	-6.6822	1.6444	4.8338e-05	0.00053741	Bacteria	Firmicutes	Negativicutes	Acidaminococcales	Acidaminococcaceae	Succiniclasticum	NA
ASV4	2.845	0.70603	5.5877e-05	0.00058671	Bacteria	Firmicutes	Bacilli	Lactobacillales	Streptococcaceae	Streptococcus	NA
ASV1_caprae	-6.7013	1.6751	6.3191e-05	0.00062858	Bacteria	Firmicutes	Bacilli	Staphylococcales	Staphylococcaceae	Staphylococcus	caprae
ASV243	-5.9829	1.5382	0.00010045	0.00094922	Bacteria	Firmicutes	Clostridia	Peptostreptococcales-Tissierellales	NA	W5053	NA
ASV206	-5.7658	1.6572	0.00050301	0.0045271	Bacteria	Firmicutes	Bacilli	Lactobacillales	Aerococcaceae	Abiotrophia	NA
ASV210	-5.6052	1.6677	0.00077624	0.0066686	Bacteria	Firmicutes	Bacilli	Lactobacillales	Aerococcaceae	Facklamia	NA
ASV140	-3.8743	1.1898	0.0011285	0.0092735	Bacteria	Firmicutes	Clostridia	Peptococcales	Peptococcaceae	Peptococcus	NA
ASV354	-4.4456	1.3794	0.0012689	0.0099926	Bacteria	Firmicutes	Clostridia	NA	Hungateiclostridiaceae	Fastidiosipila	NA
ASV381	-5.3696	1.6863	0.0014517	0.010975	Bacteria	Actinobacteriota	Actinobacteria	Corynebacteriales	NA	NA	NA
ASV127	-4.7261	1.5139	0.0017971	0.012774	Bacteria	Firmicutes	Clostridia	Peptostreptococcales-Tissierellales	Anaerovoracaceae	Mogibacterium	NA
ASV13	2.8465	0.91312	0.0018248	0.012774	Bacteria	Actinobacteriota	Actinobacteria	Micrococcales	Micrococcaceae	NA	NA
ASV524	-5.186	1.6948	0.0022138	0.014943	Bacteria	Actinobacteriota	Coriobacteriia	Coriobacteriales	Eggerthellaceae	DNF00809	NA
ASV18	2.4224	0.81268	0.0028754	0.018252	Bacteria	Proteobacteria	Alphaproteobacteria	Sphingomonadales	Sphingomonadaceae	NA	NA
ASV508	-5.0523	1.6963	0.0028971	0.018252	Bacteria	Firmicutes	Negativicutes	Acidaminococcales	Acidaminococcaceae	Acidaminococcus	NA
ASV258	-4.7152	1.7285	0.0063729	0.038741	Bacteria	Bacteroidota	Bacteroidia	Bacteroidales	Prevotellaceae	Alloprevotella	NA
ASV87	-4.1274	1.5183	0.0065594	0.038741	Bacteria	Firmicutes	Clostridia	Peptostreptococcales-Tissierellales	NA	Fenollaria	NA
ASV16	2.1404	0.7944	0.0070523	0.04039	Bacteria	Proteobacteria	Alphaproteobacteria	Rhizobiales	Beijerinckiaceae	Methylobacterium-Methylorubrum	NA
ASV1_pettenkoferi	-3.8052	1.4239	0.0075328	0.041873	Bacteria	Firmicutes	Bacilli	Staphylococcales	Staphylococcaceae	Staphylococcus	pettenkoferi
ASV111	-3.7063	1.4677	0.011559	0.062416	Bacteria	Firmicutes	Clostridia	Peptostreptococcales-Tissierellales	NA	NA	NA
ASV609	-4.1085	1.6507	0.012816	0.067282	Bacteria	Fusobacteriota	Fusobacteriia	Fusobacteriales	Leptotrichiaceae	Leptotrichia	NA
ASV192	-3.3877	1.3924	0.014972	0.076477	Bacteria	Actinobacteriota	Actinobacteria	Bifidobacteriales	Bifidobacteriaceae	Bifidobacterium	NA
ASV135	5.172	2.182	0.017771	0.088389	Bacteria	Actinobacteriota	Actinobacteria	Micrococcales	Dermabacteraceae	Brachybacterium	NA
ASV380	-4.1935	1.8074	0.020335	0.098545	Bacteria	Proteobacteria	Gammaproteobacteria	Aeromonadales	NA	NA	NA
ASV579	5.4191	2.365	0.02194	0.10366	Bacteria	Firmicutes	Clostridia	Lachnospirales	Lachnospiraceae	Anaerosporobacter	NA
ASV42	3.0275	1.3416	0.024027	0.10987	Bacteria	Proteobacteria	Alphaproteobacteria	Acetobacterales	Acetobacteraceae	Roseomonas	NA
ASV339	-3.127	1.3926	0.024735	0.10987	Bacteria	Campilobacterota	Campylobacteria	Campylobacterales	Campylobacteraceae	Campylobacter	NA
ASV333	-3.1965	1.4279	0.02518	0.10987	Bacteria	Firmicutes	Clostridia	Peptostreptococcales-Tissierellales	Anaerovoracaceae	Family XIII AD3011 group	NA
ASV79	-2.965	1.3281	0.025578	0.10987	Bacteria	Firmicutes	Clostridia	Peptostreptococcales-Tissierellales	NA	Ezakiella	NA
ASV174	4.5148	2.0533	0.027893	0.11715	Bacteria	Proteobacteria	Gammaproteobacteria	Burkholderiales	Neisseriaceae	Kingella	NA
ASV1_capitis	3.0693	1.454	0.034783	0.14291	Bacteria	Firmicutes	Bacilli	Staphylococcales	Staphylococcaceae	Staphylococcus	capitis
ASV1_borealis	-5.0363	2.3977	0.035684	0.1435	Bacteria	Firmicutes	Bacilli	Staphylococcales	Staphylococcaceae	Staphylococcus	borealis
ASV591	-4.1684	2.0033	0.037456	0.14653	Bacteria	Firmicutes	Clostridia	Peptostreptococcales-Tissierellales	Anaerovoracaceae	Family XIII UCG-001	NA
ASV8	1.4145	0.68654	0.03937	0.14653	Bacteria	NA	NA	NA	NA	NA	NA
ASV732	5.4904	2.6785	0.04038	0.14653	Bacteria	Actinobacteriota	Actinobacteria	Propionibacteriales	Nocardioidaceae	Marmoricola	NA
ASV744	-3.8235	1.867	0.040565	0.14653	Bacteria	Proteobacteria	Gammaproteobacteria	Alteromonadales	Shewanellaceae	Shewanella	NA
ASV95	5.971	2.9165	0.040629	0.14653	Bacteria	Actinobacteriota	Actinobacteria	Corynebacteriales	Nocardiaceae	Gordonia	NA
ASV215	4.4882	2.1973	0.041091	0.14653	Bacteria	Proteobacteria	Alphaproteobacteria	Rhizobiales	Rhizobiaceae	Aureimonas	NA
ASV797	4.9331	2.4792	0.046615	0.16315	Bacteria	Firmicutes	Clostridia	Clostridia UCG-014	NA	NA	NA
ASV69	-1.8218	0.92174	0.048106	0.16531	Bacteria	Proteobacteria	Gammaproteobacteria	NA	NA	NA	NA
ASV144	-3.6936	1.9035	0.05233	0.17661	Bacteria	Proteobacteria	Gammaproteobacteria	Burkholderiales	NA	NA	NA
ASV708	4.2795	2.2225	0.05416	0.17958	Bacteria	Proteobacteria	Gammaproteobacteria	Burkholderiales	Oxalobacteraceae	NA	NA
ASV621	4.238	2.2478	0.059377	0.19153	Bacteria	Firmicutes	Clostridia	Oscillospirales	Oscillospiraceae	UCG-002	NA
ASV91	-2.002	1.0635	0.05979	0.19153	Bacteria	Bacteroidota	Bacteroidia	Bacteroidales	Porphyromonadaceae	Porphyromonas	NA
ASV6	-1.8862	1.0106	0.061986	0.19525	Bacteria	Actinobacteriota	Actinobacteria	Propionibacteriales	Propionibacteriaceae	Cutibacterium	NA
ASV151	-2.7896	1.5015	0.063177	0.19575	Bacteria	Firmicutes	Clostridia	Lachnospirales	Lachnospiraceae	Moryella	NA
ASV618	3.1913	1.7876	0.074221	0.22508	Bacteria	Firmicutes	Bacilli	Erysipelotrichales	Erysipelotrichaceae	Holdemanella	NA
ASV162	-2.9049	1.6317	0.075027	0.22508	Bacteria	Actinobacteriota	Actinobacteria	Micrococcales	Microbacteriaceae	Pseudoclavibacter	NA
ASV681	3.6904	2.0928	0.077841	0.22885	Bacteria	Desulfobacterota	Desulfovibrionia	Desulfovibrionales	Desulfovibrionaceae	Desulfovibrio	NA
ASV312	4.0805	2.3208	0.078706	0.22885	Bacteria	Chloroflexi	Chloroflexia	Thermomicrobiales	JG30-KF-CM45	NA	NA
ASV96	-3.9851	2.2872	0.081445	0.23064	Bacteria	Actinobacteriota	Actinobacteria	Corynebacteriales	Corynebacteriaceae	Turicella	NA
ASV53	-1.4372	0.82572	0.081762	0.23064	Bacteria	Firmicutes	Clostridia	Peptostreptococcales-Tissierellales	NA	Anaerococcus	NA
ASV1156	4.81	2.8074	0.086655	0.23988	Bacteria	Firmicutes	Clostridia	Lachnospirales	Lachnospiraceae	[Eubacterium] eligens group	NA
ASV608	2.9356	1.7184	0.087575	0.23988	Bacteria	Firmicutes	Clostridia	Christensenellales	Christensenellaceae	Christensenellaceae R-7 group	NA
ASV47	-2.9761	1.7516	0.089305	0.24112	Bacteria	Proteobacteria	Gammaproteobacteria	Enterobacterales	NA	NA	NA
ASV393	3.4855	2.0704	0.092284	0.24566	Bacteria	Firmicutes	Clostridia	Clostridiales	Clostridiaceae	NA	NA
ASV107	-3.507	2.1281	0.099357	0.26081	Bacteria	Proteobacteria	Alphaproteobacteria	Rhodobacterales	Rhodobacteraceae	Paracoccus	NA
ASV89	-1.4038	0.85851	0.10203	0.26416	Bacteria	Cyanobacteria	Cyanobacteriia	Chloroplast	NA	NA	NA
ASV97	-2.0599	1.3082	0.11536	0.29067	Bacteria	Firmicutes	Clostridia	Peptostreptococcales-Tissierellales	NA	Murdochiella	NA
ASV1_epidermidis	2.0547	1.3075	0.11609	0.29067	Bacteria	Firmicutes	Bacilli	Staphylococcales	Staphylococcaceae	Staphylococcus	epidermidis
ASV141	2.9778	1.8991	0.11688	0.29067	Bacteria	Actinobacteriota	Actinobacteria	Actinomycetales	Actinomycetaceae	Varibaculum	NA
ASV2	-1.214	0.78238	0.12073	0.29634	Bacteria	Actinobacteriota	Actinobacteria	Corynebacteriales	Corynebacteriaceae	Corynebacterium	NA
ASV117	2.3226	1.5081	0.12354	0.29935	Bacteria	Proteobacteria	Gammaproteobacteria	Burkholderiales	Comamonadaceae	NA	NA
ASV700	4.3799	2.916	0.13309	0.31841	Bacteria	Proteobacteria	Gammaproteobacteria	Vibrionales	Vibrionaceae	Photobacterium	NA
ASV623	2.9416	1.9699	0.13535	0.31977	Bacteria	Synergistota	Synergistia	Synergistales	Synergistaceae	Jonquetella	NA
ASV1474	4.3576	2.9437	0.13878	0.32383	Bacteria	Proteobacteria	Alphaproteobacteria	Rhizobiales	Xanthobacteraceae	Pseudorhodoplanes	NA
ASV249	-2.2186	1.5222	0.14498	0.33288	Bacteria	Firmicutes	Clostridia	Peptostreptococcales-Tissierellales	Anaerovoracaceae	S5-A14a	NA
ASV28	1.5267	1.0507	0.14619	0.33288	Bacteria	Proteobacteria	Gammaproteobacteria	Pseudomonadales	Moraxellaceae	Acinetobacter	NA
ASV998	4.2153	2.9765	0.15672	0.35261	Bacteria	Proteobacteria	Alphaproteobacteria	Acetobacterales	Acetobacteraceae	Gluconobacter	NA
ASV1013	3.3979	2.414	0.15927	0.35413	Bacteria	Synergistota	Synergistia	Synergistales	Synergistaceae	Cloacibacillus	NA
ASV30	-1.1992	0.85645	0.16145	0.35481	Bacteria	Actinobacteriota	Actinobacteria	Corynebacteriales	Corynebacteriaceae	Lawsonella	NA
ASV1_auricularis	-3.6264	2.666	0.17375	0.37745	Bacteria	Firmicutes	Bacilli	Staphylococcales	Staphylococcaceae	Staphylococcus	auricularis
ASV52	-1.2943	0.9714	0.18274	0.39248	Bacteria	Firmicutes	Bacilli	Staphylococcales	Gemellaceae	Gemella	NA
ASV21	-1.7265	1.3193	0.19067	0.40259	Bacteria	Actinobacteriota	Actinobacteria	Micrococcales	Micrococcaceae	Kocuria	NA
ASV63	-2.3399	1.7923	0.19171	0.40259	Bacteria	Firmicutes	Clostridia	Peptostreptococcales-Tissierellales	Peptostreptococcaceae	Peptostreptococcus	NA
ASV35	-1.745	1.3523	0.19691	0.40383	Bacteria	Bacteroidota	Bacteroidia	Bacteroidales	Prevotellaceae	NA	NA
ASV480	1.8414	1.4289	0.19751	0.40383	Bacteria	Bacteroidota	Bacteroidia	Bacteroidales	Tannerellaceae	Parabacteroides	NA
ASV822	-2.9532	2.2978	0.19871	0.40383	Bacteria	Patescibacteria	Saccharimonadia	Saccharimonadales	Saccharimonadaceae	Candidatus Saccharimonas	NA
ASV1_aureus	1.5527	1.2209	0.20345	0.40906	Bacteria	Firmicutes	Bacilli	Staphylococcales	Staphylococcaceae	Staphylococcus	aureus
ASV67	1.2679	1.0061	0.20758	0.41297	Bacteria	Actinobacteriota	Actinobacteria	Actinomycetales	Actinomycetaceae	Actinomyces	NA
ASV139	3.7495	2.9916	0.21009	0.41361	Bacteria	Firmicutes	Bacilli	NA	NA	NA	NA
ASV817	-2.6738	2.1871	0.22152	0.43064	Bacteria	Proteobacteria	Gammaproteobacteria	Burkholderiales	Alcaligenaceae	NA	NA
ASV602	-1.9656	1.6141	0.22329	0.43064	Bacteria	Actinobacteriota	Coriobacteriia	Coriobacteriales	Eggerthellaceae	Slackia	NA
ASV1148	3.6165	2.9942	0.22711	0.43358	Bacteria	Actinobacteriota	Coriobacteriia	Coriobacteriales	Eggerthellaceae	NA	NA
ASV15	3.5309	2.996	0.23859	0.45093	Bacteria	Actinobacteriota	Actinobacteria	Micrococcales	Intrasporangiaceae	NA	NA
ASV900	-3.4422	2.9775	0.24764	0.4634	Bacteria	Firmicutes	Clostridia	Monoglobales	Monoglobaceae	Monoglobus	NA
ASV218	-1.7089	1.5165	0.25978	0.4792	Bacteria	Firmicutes	Bacilli	Lactobacillales	Carnobacteriaceae	Alloiococcus	NA
ASV1039	-3.3467	2.9783	0.26115	0.4792	Bacteria	Proteobacteria	Alphaproteobacteria	Rhizobiales	Beijerinckiaceae	Microvirga	NA
ASV1_equorum	-3.2375	2.9794	0.2772	0.50376	Bacteria	Firmicutes	Bacilli	Staphylococcales	Staphylococcaceae	Staphylococcus	equorum
ASV189	-1.7381	1.6392	0.28901	0.52022	Bacteria	Firmicutes	Clostridia	Peptostreptococcales-Tissierellales	NA	Gallicola	NA
ASV490	-3.0326	2.8847	0.29313	0.52149	Bacteria	Proteobacteria	Gammaproteobacteria	Enterobacterales	Yersiniaceae	NA	NA
ASV478	-2.3322	2.2281	0.29524	0.52149	Bacteria	Proteobacteria	Gammaproteobacteria	Xanthomonadales	Xanthomonadaceae	Pseudoxanthomonas	NA
ASV572	-3.0364	2.9817	0.30851	0.53989	Bacteria	Proteobacteria	Alphaproteobacteria	Sphingomonadales	Sphingomonadaceae	Novosphingobium	NA
ASV872	2.5783	2.5974	0.32089	0.5486	Bacteria	Proteobacteria	Gammaproteobacteria	Burkholderiales	Sutterellaceae	Sutterella	NA
ASV418	1.7668	1.7839	0.32196	0.5486	Bacteria	Bacteroidota	Bacteroidia	Flavobacteriales	Flavobacteriaceae	Capnocytophaga	NA
ASV1126	-2.9527	2.9827	0.32219	0.5486	Bacteria	Bacteroidota	Bacteroidia	Flavobacteriales	Weeksellaceae	Elizabethkingia	NA
ASV113	-1.1052	1.1354	0.33037	0.55749	Bacteria	Firmicutes	Negativicutes	Veillonellales-Selenomonadales	Veillonellaceae	Dialister	NA
ASV78	-1.1911	1.2356	0.33506	0.56041	Bacteria	Proteobacteria	Alphaproteobacteria	Caulobacterales	Caulobacteraceae	Brevundimonas	NA
ASV109	-1.599	1.742	0.35866	0.59463	Bacteria	Firmicutes	Clostridia	Peptostreptococcales-Tissierellales	NA	Parvimonas	NA
ASV707	1.7489	1.9731	0.37541	0.61698	Bacteria	Firmicutes	Bacilli	Erysipelotrichales	Erysipelatoclostridiaceae	Erysipelotrichaceae UCG-003	NA
ASV224	1.8677	2.18	0.39158	0.63801	Bacteria	Firmicutes	Bacilli	Lactobacillales	Leuconostocaceae	Leuconostoc	NA
ASV1_gallinarum	-2.4884	2.9895	0.4052	0.65434	Bacteria	Firmicutes	Bacilli	Staphylococcales	Staphylococcaceae	Staphylococcus	gallinarum
ASV590	-2.471	2.9898	0.40853	0.65434	Bacteria	Proteobacteria	Gammaproteobacteria	Burkholderiales	Rhodocyclaceae	NA	NA
ASV386	2.4768	3.0233	0.41264	0.65491	Bacteria	Actinobacteriota	Actinobacteria	Corynebacteriales	Nocardiaceae	Williamsia	NA
ASV7	0.68949	0.84735	0.41582	0.65491	Bacteria	Proteobacteria	Gammaproteobacteria	Alteromonadales	NA	NA	NA
ASV46	-2.349	2.9921	0.43241	0.66805	Bacteria	Proteobacteria	Gammaproteobacteria	Pseudomonadales	Moraxellaceae	Moraxella	NA
ASV25	0.79647	1.0162	0.43317	0.66805	Bacteria	Proteobacteria	Gammaproteobacteria	Vibrionales	Vibrionaceae	NA	NA
ASV888	-2.3372	2.9923	0.43476	0.66805	Bacteria	Bacteroidota	Bacteroidia	Bacteroidales	Rikenellaceae	NA	NA
ASV26	-0.67284	0.86933	0.43894	0.66904	Bacteria	Firmicutes	Clostridia	Peptostreptococcales-Tissierellales	NA	Peptoniphilus	NA
ASV506	-1.0215	1.3412	0.44629	0.67479	Bacteria	Firmicutes	Clostridia	Oscillospirales	Oscillospiraceae	Intestinimonas	NA
ASV102	0.83206	1.1102	0.45359	0.68039	Bacteria	Proteobacteria	Gammaproteobacteria	Pseudomonadales	Pseudomonadaceae	Pseudomonas	NA
ASV155	-1.0165	1.3687	0.45767	0.6811	Bacteria	Actinobacteriota	Actinobacteria	NA	NA	NA	NA
ASV27	0.75797	1.0694	0.47847	0.70034	Bacteria	Proteobacteria	Gammaproteobacteria	Enterobacterales	Enterobacteriaceae	NA	NA
ASV1206	-2.1023	2.9971	0.48303	0.70034	Bacteria	Firmicutes	Clostridia	Peptostreptococcales-Tissierellales	Anaerovoracaceae	[Eubacterium] brachy group	NA
ASV585	2.0326	2.908	0.48457	0.70034	Bacteria	Firmicutes	Clostridia	Oscillospirales	NA	NA	NA
ASV664	1.5749	2.2747	0.48873	0.70034	Bacteria	Firmicutes	NA	NA	NA	NA	NA
ASV383	-2.0736	2.9978	0.48912	0.70034	Bacteria	Patescibacteria	Saccharimonadia	Saccharimonadales	Saccharimonadaceae	NA	NA
ASV606	-1.0723	1.6287	0.51029	0.72004	Bacteria	Firmicutes	Negativicutes	Veillonellales-Selenomonadales	Veillonellaceae	Negativicoccus	NA
ASV874	-1.9742	3	0.51051	0.72004	Bacteria	Firmicutes	Clostridia	Peptostreptococcales-Tissierellales	Peptostreptococcaceae	NA	NA
ASV34	-0.558	0.89664	0.53373	0.74722	Bacteria	Proteobacteria	Alphaproteobacteria	Rhodobacterales	Rhodobacteraceae	NA	NA
ASV1_haemolyticus	1.1611	1.8924	0.53952	0.74978	Bacteria	Firmicutes	Bacilli	Staphylococcales	Staphylococcaceae	Staphylococcus	haemolyticus
ASV461	0.96372	1.619	0.55168	0.75711	Bacteria	Firmicutes	Clostridia	Oscillospirales	Oscillospiraceae	NA	NA
ASV242	-0.87101	1.4726	0.5542	0.75711	Bacteria	Actinobacteriota	Actinobacteria	Micrococcales	Dermabacteraceae	Dermabacter	NA
ASV1375	-1.7653	3.0043	0.55682	0.75711	Bacteria	Proteobacteria	Gammaproteobacteria	Oceanospirillales	Alcanivoracaceae1	Alcanivorax	NA
ASV1_hominis	0.69752	1.2155	0.56606	0.76418	Bacteria	Firmicutes	Bacilli	Staphylococcales	Staphylococcaceae	Staphylococcus	hominis
ASV142	-0.54455	0.98914	0.58196	0.77876	Bacteria	Firmicutes	Clostridia	Lachnospirales	Lachnospiraceae	NA	NA
ASV173	0.54062	0.99328	0.58625	0.77876	Bacteria	Firmicutes	Clostridia	Oscillospirales	Ruminococcaceae	Faecalibacterium	NA
ASV161	0.53383	0.98865	0.58922	0.77876	Bacteria	Firmicutes	Clostridia	Oscillospirales	Ruminococcaceae	Ruminococcus	NA
ASV423	-0.88557	1.7125	0.60507	0.78568	Bacteria	Firmicutes	Clostridia	Oscillospirales	Oscillospiraceae	NK4A214 group	NA
ASV36	-0.44779	0.86776	0.60584	0.78568	Bacteria	Firmicutes	Negativicutes	Veillonellales-Selenomonadales	Veillonellaceae	Veillonella	NA
ASV1166	-1.5463	3.0095	0.60738	0.78568	Bacteria	Firmicutes	Clostridia	Lachnospirales	Lachnospiraceae	Shuttleworthia	NA
ASV619	1.5205	3.0137	0.61389	0.78568	Bacteria	Bacteroidota	Bacteroidia	Flavobacteriales	Weeksellaceae	Bergeyella	NA
ASV31	0.68596	1.3648	0.61524	0.78568	Bacteria	Proteobacteria	Gammaproteobacteria	Vibrionales	Vibrionaceae	Vibrio	NA
ASV165	-0.82965	1.7775	0.64069	0.80939	Bacteria	Proteobacteria	Gammaproteobacteria	Burkholderiales	Oxalobacteraceae	Massilia	NA
ASV408	0.69674	1.5222	0.64716	0.80939	Bacteria	Proteobacteria	Alphaproteobacteria	Rickettsiales	Mitochondria	NA	NA
ASV241	0.48844	1.0756	0.64975	0.80939	Bacteria	Proteobacteria	Gammaproteobacteria	Xanthomonadales	Xanthomonadaceae	Stenotrophomonas	NA
ASV1078	-1.3526	3.0147	0.65366	0.80939	Bacteria	Firmicutes	Bacilli	Staphylococcales	Staphylococcaceae	Jeotgalicoccus	NA
ASV352	1.3382	2.9969	0.65522	0.80939	Bacteria	Actinobacteriota	Actinobacteria	Actinomycetales	Actinomycetaceae	F0332	NA
ASV431	-0.92633	2.1627	0.66842	0.81514	Bacteria	Firmicutes	Negativicutes	Acidaminococcales	Acidaminococcaceae	Phascolarctobacterium	NA
ASV663	-0.88099	2.0574	0.6685	0.81514	Bacteria	Firmicutes	Bacilli	Lactobacillales	Aerococcaceae	Aerococcus	NA
ASV329	-0.63938	1.5348	0.67698	0.81644	Bacteria	Actinobacteriota	Actinobacteria	Actinomycetales	Actinomycetaceae	Arcanobacterium	NA
ASV446	-1.2521	3.0177	0.6782	0.81644	Bacteria	Firmicutes	Bacilli	Lactobacillales	Listeriaceae	Brochothrix	NA
ASV125	0.62296	1.5863	0.69454	0.82645	Bacteria	Proteobacteria	Gammaproteobacteria	Alteromonadales	Idiomarinaceae	Idiomarina	NA
ASV40	0.48371	1.2348	0.69526	0.82645	Bacteria	Bacteroidota	Bacteroidia	Flavobacteriales	Weeksellaceae	Chryseobacterium	NA
ASV561	-1.1534	3.0208	0.70259	0.82993	Bacteria	Bacteroidota	Bacteroidia	Bacteroidales	NA	NA	NA
ASV160	-0.6897	1.8532	0.70977	0.83321	Bacteria	Proteobacteria	Alphaproteobacteria	Sphingomonadales	Sphingomonadaceae	Sphingomonas	NA
ASV740	-0.83074	2.6574	0.75457	0.87013	Bacteria	Bacteroidota	Bacteroidia	Flavobacteriales	Flavobacteriaceae	NA	NA
ASV50	0.34989	1.123	0.75536	0.87013	Bacteria	Bacteroidota	Bacteroidia	Bacteroidales	Prevotellaceae	Prevotella	NA
ASV3	0.29927	0.97614	0.75916	0.87013	Bacteria	Proteobacteria	Gammaproteobacteria	Pseudomonadales	Moraxellaceae	NA	NA
ASV758	0.8903	2.9807	0.76518	0.87013	Bacteria	Firmicutes	Bacilli	Lactobacillales	Aerococcaceae	NA	NA
ASV170	-0.31466	1.0694	0.76857	0.87013	Bacteria	Bacteroidota	Bacteroidia	Bacteroidales	Bacteroidaceae	Bacteroides	NA
ASV221	0.46199	1.5816	0.77021	0.87013	Bacteria	Fusobacteriota	Fusobacteriia	Fusobacteriales	Fusobacteriaceae	Fusobacterium	NA
ASV327	0.25484	0.88528	0.77345	0.87013	Bacteria	Firmicutes	Clostridia	Oscillospirales	Ruminococcaceae	Subdoligranulum	NA
ASV152	0.46299	1.7269	0.78862	0.88194	Bacteria	Proteobacteria	Alphaproteobacteria	Rhizobiales	Rhizobiaceae	NA	NA
ASV48	-0.31171	1.2285	0.7997	0.88908	Bacteria	Proteobacteria	Gammaproteobacteria	Pasteurellales	Pasteurellaceae	NA	NA
ASV303	-0.22765	0.94723	0.81008	0.89499	Bacteria	Firmicutes	Clostridia	NA	NA	NA	NA
ASV37	0.29856	1.2724	0.81449	0.89499	Bacteria	Firmicutes	Bacilli	Lactobacillales	NA	NA	NA
ASV12	-0.17807	0.79725	0.82326	0.8994	Bacteria	Firmicutes	Clostridia	Peptostreptococcales-Tissierellales	NA	Finegoldia	NA
ASV116	-0.23798	1.1198	0.8317	0.90113	Bacteria	Bacteroidota	Bacteroidia	NA	NA	NA	NA
ASV88	0.29164	1.4245	0.83778	0.90113	Bacteria	Proteobacteria	Gammaproteobacteria	Burkholderiales	Neisseriaceae	Neisseria	NA
ASV146	-0.27586	1.3641	0.83974	0.90113	Bacteria	Actinobacteriota	Actinobacteria	Micrococcales	Brevibacteriaceae	Brevibacterium	NA
ASV207	0.29521	1.4994	0.84392	0.90113	Bacteria	Actinobacteriota	Actinobacteria	Actinomycetales	Actinomycetaceae	Actinotignum	NA
ASV1583	0.5181	3.0059	0.86315	0.91649	Bacteria	Firmicutes	Clostridia	Oscillospirales	Butyricicoccaceae	Butyricicoccus	NA
ASV356	-0.23825	1.4797	0.87209	0.92081	Bacteria	Verrucomicrobiota	Verrucomicrobiae	Verrucomicrobiales	Akkermansiaceae	Akkermansia	NA
ASV268	-0.25915	3.0054	0.93128	0.97785	Bacteria	Firmicutes	Clostridia	Lachnospirales	Lachnospiraceae	Stomatobaculum	NA
ASV765	-0.20975	2.9914	0.9441	0.98583	Bacteria	Bacteroidota	Bacteroidia	Bacteroidales	Marinifilaceae	Odoribacter	NA
ASV984	-0.16462	2.9167	0.95499	0.98613	Bacteria	Firmicutes	Clostridia	Oscillospirales	Ruminococcaceae	Anaerotruncus	NA
ASV184	0.066222	1.3092	0.95966	0.98613	Bacteria	Firmicutes	Bacilli	Lactobacillales	Lactobacillaceae	Lactobacillus	NA
ASV578	-0.09459	1.8881	0.96004	0.98613	Bacteria	Bacteroidota	Bacteroidia	Bacteroidales	Rikenellaceae	Alistipes	NA
ASV933	0.092898	2.2785	0.96748	0.9884	Bacteria	Firmicutes	Clostridia	Lachnospirales	Lachnospiraceae	Lachnoclostridium	NA
ASV86	-0.050807	1.4885	0.97277	0.98846	Bacteria	Proteobacteria	Gammaproteobacteria	Oceanospirillales	Halomonadaceae	Halomonas	NA
ASV357	0.035622	1.5678	0.98187	0.99237	Bacteria	Actinobacteriota	Coriobacteriia	Coriobacteriales	Coriobacteriaceae	Collinsella	NA
ASV556	-0.027407	2.4076	0.99092	0.99496	Bacteria	Firmicutes	Clostridia	Lachnospirales	Lachnospiraceae	[Eubacterium] hallii group	NA
ASV444	-0.011532	1.8244	0.99496	0.99496	Bacteria	Firmicutes	Bacilli	Erysipelotrichales	Erysipelotrichaceae	Faecalitalea	NA

## Sheet: Pre-TSEBT L vs NL
DeSeq2					2	3	4	5	6	7	8
ASV	log2FC	lfcSE	Pvalues	FDR	domain	phylum	class	order	family	genus	species		positive FC means higher in NonLes
ASV1_lugdunensis	-26.807	2.2713	3.776e-32	5.325e-30	Bacteria	Firmicutes	Bacilli	Staphylococcales	Staphylococcaceae	Staphylococcus	lugdunensis
ASV1_caprae	-23.905	2.5992	3.6828e-20	2.5964e-18	Bacteria	Firmicutes	Bacilli	Staphylococcales	Staphylococcaceae	Staphylococcus	caprae
ASV1_aureus	-5.6383	1.5965	0.0004128	0.018455	Bacteria	Firmicutes	Bacilli	Staphylococcales	Staphylococcaceae	Staphylococcus	aureus
ASV1_warneri	-8.0141	2.3106	0.00052354	0.018455	Bacteria	Firmicutes	Bacilli	Staphylococcales	Staphylococcaceae	Staphylococcus	warneri
ASV2	-2.6853	0.8752	0.0021534	0.050605	Bacteria	Actinobacteriota	Actinobacteria	Corynebacteriales	Corynebacteriaceae	Corynebacterium	NA
ASV27	-3.5066	1.2297	0.0043493	0.087607	Bacteria	Proteobacteria	Gammaproteobacteria	Enterobacterales	Enterobacteriaceae	NA	NA
ASV1_borealis	-6.2589	2.3868	0.0087351	0.15396	Bacteria	Firmicutes	Bacilli	Staphylococcales	Staphylococcaceae	Staphylococcus	borealis
ASV211	-4.8923	2.2674	0.030956	0.48497	Bacteria	Actinobacteriota	Actinobacteria	Micrococcales	Microbacteriaceae	Microbacterium	NA
ASV339	-4.0448	2.0339	0.04673	0.65889	Bacteria	Campilobacterota	Campylobacteria	Campylobacterales	Campylobacteraceae	Campylobacter	NA
ASV89	-1.6709	0.88214	0.058207	0.68741	Bacteria	Cyanobacteria	Cyanobacteriia	Chloroplast	NA	NA	NA
ASV207	2.7728	1.4656	0.058503	0.68741	Bacteria	Actinobacteriota	Actinobacteria	Actinomycetales	Actinomycetaceae	Actinotignum	NA
ASV40	-2.639	1.4857	0.075683	0.76118	Bacteria	Bacteroidota	Bacteroidia	Flavobacteriales	Weeksellaceae	Chryseobacterium	NA
ASV47	-3.4126	1.9552	0.080917	0.76118	Bacteria	Proteobacteria	Gammaproteobacteria	Enterobacterales	NA	NA	NA
ASV1_auricularis	-4.4356	2.5418	0.080977	0.76118	Bacteria	Firmicutes	Bacilli	Staphylococcales	Staphylococcaceae	Staphylococcus	auricularis
ASV25	-1.1589	0.78492	0.13983	0.97009	Bacteria	Proteobacteria	Gammaproteobacteria	Vibrionales	Vibrionaceae	NA	NA
ASV7	-1.079	0.74513	0.14759	0.97009	Bacteria	Proteobacteria	Gammaproteobacteria	Alteromonadales	NA	NA	NA
ASV380	-4.233	2.9275	0.1482	0.97009	Bacteria	Proteobacteria	Gammaproteobacteria	Aeromonadales	NA	NA	NA
ASV312	3.8922	2.8568	0.17306	0.97009	Bacteria	Chloroflexi	Chloroflexia	Thermomicrobiales	JG30-KF-CM45	NA	NA
ASV221	-1.6398	1.328	0.2169	0.97009	Bacteria	Fusobacteriota	Fusobacteriia	Fusobacteriales	Fusobacteriaceae	Fusobacterium	NA
ASV129	2.6711	2.2026	0.22524	0.97009	Bacteria	Proteobacteria	Gammaproteobacteria	Xanthomonadales	Xanthomonadaceae	Xanthomonas	NA
ASV86	-1.3797	1.156	0.23268	0.97009	Bacteria	Proteobacteria	Gammaproteobacteria	Oceanospirillales	Halomonadaceae	Halomonas	NA
ASV266	-2.8344	2.376	0.2329	0.97009	Bacteria	Firmicutes	Bacilli	Lactobacillales	Enterococcaceae	NA	NA
ASV166	-3.4427	3.0743	0.26278	0.97009	Bacteria	Actinobacteriota	Actinobacteria	Bifidobacteriales	Bifidobacteriaceae	Gardnerella	NA
ASV460	-3.3598	3.075	0.27457	0.97009	Bacteria	Proteobacteria	Gammaproteobacteria	Enterobacterales	Morganellaceae	NA	NA
ASV834	-3.0752	3.0778	0.31772	0.97009	Bacteria	Firmicutes	Clostridia	Oscillospirales	Ruminococcaceae	NA	NA
ASV151	2.1638	2.1665	0.31792	0.97009	Bacteria	Firmicutes	Clostridia	Lachnospirales	Lachnospiraceae	Moryella	NA
ASV165	1.6823	1.7032	0.32327	0.97009	Bacteria	Proteobacteria	Gammaproteobacteria	Burkholderiales	Oxalobacteraceae	Massilia	NA
ASV6	1.1624	1.1777	0.32361	0.97009	Bacteria	Actinobacteriota	Actinobacteria	Propionibacteriales	Propionibacteriaceae	Cutibacterium	NA
ASV26	0.91335	0.92583	0.32388	0.97009	Bacteria	Firmicutes	Clostridia	Peptostreptococcales-Tissierellales	NA	Peptoniphilus	NA
ASV30	1.0674	1.084	0.32474	0.97009	Bacteria	Actinobacteriota	Actinobacteria	Corynebacteriales	Corynebacteriaceae	Lawsonella	NA
ASV478	-2.6251	2.6954	0.3301	0.97009	Bacteria	Proteobacteria	Gammaproteobacteria	Xanthomonadales	Xanthomonadaceae	Pseudoxanthomonas	NA
ASV36	1.1914	1.2604	0.34453	0.97009	Bacteria	Firmicutes	Negativicutes	Veillonellales-Selenomonadales	Veillonellaceae	Veillonella	NA
ASV303	1.1974	1.2905	0.3535	0.97009	Bacteria	Firmicutes	Clostridia	NA	NA	NA	NA
ASV31	-1.0001	1.0799	0.3544	0.97009	Bacteria	Proteobacteria	Gammaproteobacteria	Vibrionales	Vibrionaceae	Vibrio	NA
ASV18	0.78234	0.84915	0.35688	0.97009	Bacteria	Proteobacteria	Alphaproteobacteria	Sphingomonadales	Sphingomonadaceae	NA	NA
ASV1075	-2.8037	3.0805	0.36274	0.97009	Bacteria	Actinobacteriota	Thermoleophilia	Solirubrobacterales	67-14	NA	NA
ASV48	1.2339	1.3751	0.36956	0.97009	Bacteria	Proteobacteria	Gammaproteobacteria	Pasteurellales	Pasteurellaceae	NA	NA
ASV102	-0.7281	0.85312	0.39341	0.97009	Bacteria	Proteobacteria	Gammaproteobacteria	Pseudomonadales	Pseudomonadaceae	Pseudomonas	NA
ASV37	1.1645	1.3682	0.39468	0.97009	Bacteria	Firmicutes	Bacilli	Lactobacillales	NA	NA	NA
ASV16	0.70211	0.82514	0.39482	0.97009	Bacteria	Proteobacteria	Alphaproteobacteria	Rhizobiales	Beijerinckiaceae	Methylobacterium-Methylorubrum	NA
ASV241	-1.1061	1.3378	0.40836	0.97009	Bacteria	Proteobacteria	Gammaproteobacteria	Xanthomonadales	Xanthomonadaceae	Stenotrophomonas	NA
ASV1_pettenkoferi	1.3196	1.6012	0.40987	0.97009	Bacteria	Firmicutes	Bacilli	Staphylococcales	Staphylococcaceae	Staphylococcus	pettenkoferi
ASV116	1.1014	1.3922	0.42888	0.97009	Bacteria	Bacteroidota	Bacteroidia	NA	NA	NA	NA
ASV67	0.88959	1.1272	0.43	0.97009	Bacteria	Actinobacteriota	Actinobacteria	Actinomycetales	Actinomycetaceae	Actinomyces	NA
ASV160	1.9494	2.6466	0.46138	0.97009	Bacteria	Proteobacteria	Alphaproteobacteria	Sphingomonadales	Sphingomonadaceae	Sphingomonas	NA
ASV243	-1.7436	2.394	0.4664	0.97009	Bacteria	Firmicutes	Clostridia	Peptostreptococcales-Tissierellales	NA	W5053	NA
ASV125	-1.0255	1.4164	0.46908	0.97009	Bacteria	Proteobacteria	Gammaproteobacteria	Alteromonadales	Idiomarinaceae	Idiomarina	NA
ASV155	-1.1699	1.6475	0.47765	0.97009	Bacteria	Actinobacteriota	Actinobacteria	NA	NA	NA	NA
ASV707	1.3282	1.8713	0.47782	0.97009	Bacteria	Firmicutes	Bacilli	Erysipelotrichales	Erysipelatoclostridiaceae	Erysipelotrichaceae UCG-003	NA
ASV1_epidermidis	-0.65173	0.92492	0.48104	0.97009	Bacteria	Firmicutes	Bacilli	Staphylococcales	Staphylococcaceae	Staphylococcus	epidermidis
ASV34	0.69787	1.0414	0.50278	0.97009	Bacteria	Proteobacteria	Alphaproteobacteria	Rhodobacterales	Rhodobacteraceae	NA	NA
ASV170	0.81268	1.2186	0.50485	0.97009	Bacteria	Bacteroidota	Bacteroidia	Bacteroidales	Bacteroidaceae	Bacteroides	NA
ASV480	0.6776	1.0171	0.50526	0.97009	Bacteria	Bacteroidota	Bacteroidia	Bacteroidales	Tannerellaceae	Parabacteroides	NA
ASV998	1.9992	3.0432	0.51123	0.97009	Bacteria	Proteobacteria	Alphaproteobacteria	Acetobacterales	Acetobacteraceae	Gluconobacter	NA
ASV268	-1.8094	2.8317	0.52282	0.97009	Bacteria	Firmicutes	Clostridia	Lachnospirales	Lachnospiraceae	Stomatobaculum	NA
ASV8	0.50813	0.81851	0.53473	0.97009	Bacteria	NA	NA	NA	NA	NA	NA
ASV174	1.1985	1.9367	0.53602	0.97009	Bacteria	Proteobacteria	Gammaproteobacteria	Burkholderiales	Neisseriaceae	Kingella	NA
ASV354	-1.3005	2.139	0.54319	0.97009	Bacteria	Firmicutes	Clostridia	NA	Hungateiclostridiaceae	Fastidiosipila	NA
ASV443	-1.7018	2.8517	0.55065	0.97009	Bacteria	Bacteroidota	Bacteroidia	Sphingobacteriales	Sphingobacteriaceae	Sphingobacterium	NA
ASV329	1.4346	2.4171	0.55284	0.97009	Bacteria	Actinobacteriota	Actinobacteria	Actinomycetales	Actinomycetaceae	Arcanobacterium	NA
ASV13	0.4881	0.85104	0.56628	0.97009	Bacteria	Actinobacteriota	Actinobacteria	Micrococcales	Micrococcaceae	NA	NA
ASV161	0.71569	1.2741	0.5743	0.97009	Bacteria	Firmicutes	Clostridia	Oscillospirales	Ruminococcaceae	Ruminococcus	NA
ASV117	-0.88265	1.5777	0.57584	0.97009	Bacteria	Proteobacteria	Gammaproteobacteria	Burkholderiales	Comamonadaceae	NA	NA
ASV28	-0.69608	1.2487	0.57722	0.97009	Bacteria	Proteobacteria	Gammaproteobacteria	Pseudomonadales	Moraxellaceae	Acinetobacter	NA
ASV218	1.3355	2.4014	0.57811	0.97009	Bacteria	Firmicutes	Bacilli	Lactobacillales	Carnobacteriaceae	Alloiococcus	NA
ASV444	1.4767	2.6733	0.58068	0.97009	Bacteria	Firmicutes	Bacilli	Erysipelotrichales	Erysipelotrichaceae	Faecalitalea	NA
ASV1148	1.6425	3.0549	0.5908	0.97009	Bacteria	Actinobacteriota	Coriobacteriia	Coriobacteriales	Eggerthellaceae	NA	NA
ASV608	0.73311	1.4131	0.60391	0.97009	Bacteria	Firmicutes	Clostridia	Christensenellales	Christensenellaceae	Christensenellaceae R-7 group	NA
ASV579	1.3941	2.6965	0.60515	0.97009	Bacteria	Firmicutes	Clostridia	Lachnospirales	Lachnospiraceae	Anaerosporobacter	NA
ASV618	1.1464	2.221	0.60576	0.97009	Bacteria	Firmicutes	Bacilli	Erysipelotrichales	Erysipelotrichaceae	Holdemanella	NA
ASV95	1.3549	2.6838	0.61366	0.97009	Bacteria	Actinobacteriota	Actinobacteria	Corynebacteriales	Nocardiaceae	Gordonia	NA
ASV91	0.55903	1.1225	0.61848	0.97009	Bacteria	Bacteroidota	Bacteroidia	Bacteroidales	Porphyromonadaceae	Porphyromonas	NA
ASV78	-0.73125	1.4702	0.61892	0.97009	Bacteria	Proteobacteria	Alphaproteobacteria	Caulobacterales	Caulobacteraceae	Brevundimonas	NA
ASV12	0.44001	0.88772	0.62013	0.97009	Bacteria	Firmicutes	Clostridia	Peptostreptococcales-Tissierellales	NA	Finegoldia	NA
ASV461	0.77973	1.7443	0.65487	0.97009	Bacteria	Firmicutes	Clostridia	Oscillospirales	Oscillospiraceae	NA	NA
ASV681	0.97293	2.1775	0.65501	0.97009	Bacteria	Desulfobacterota	Desulfovibrionia	Desulfovibrionales	Desulfovibrionaceae	Desulfovibrio	NA
ASV142	0.52595	1.1783	0.65533	0.97009	Bacteria	Firmicutes	Clostridia	Lachnospirales	Lachnospiraceae	NA	NA
ASV1250	1.3273	3.0544	0.6639	0.97009	Bacteria	Actinobacteriota	Coriobacteriia	Coriobacteriales	Eggerthellaceae	Senegalimassilia	NA
ASV35	0.69734	1.6058	0.6641	0.97009	Bacteria	Bacteroidota	Bacteroidia	Bacteroidales	Prevotellaceae	NA	NA
ASV664	-0.77875	1.8005	0.66536	0.97009	Bacteria	Firmicutes	NA	NA	NA	NA	NA
ASV189	0.90706	2.1189	0.66859	0.97009	Bacteria	Firmicutes	Clostridia	Peptostreptococcales-Tissierellales	NA	Gallicola	NA
ASV135	0.75096	1.8008	0.67666	0.97009	Bacteria	Actinobacteriota	Actinobacteria	Micrococcales	Dermabacteraceae	Brachybacterium	NA
ASV357	0.83703	2.0169	0.67813	0.97009	Bacteria	Actinobacteriota	Coriobacteriia	Coriobacteriales	Coriobacteriaceae	Collinsella	NA
ASV109	1.0152	2.4783	0.68207	0.97009	Bacteria	Firmicutes	Clostridia	Peptostreptococcales-Tissierellales	NA	Parvimonas	NA
ASV50	0.41232	1.0295	0.68878	0.97009	Bacteria	Bacteroidota	Bacteroidia	Bacteroidales	Prevotellaceae	Prevotella	NA
ASV393	1.0149	2.5432	0.68984	0.97009	Bacteria	Firmicutes	Clostridia	Clostridiales	Clostridiaceae	NA	NA
ASV88	0.75144	1.8832	0.68988	0.97009	Bacteria	Proteobacteria	Gammaproteobacteria	Burkholderiales	Neisseriaceae	Neisseria	NA
ASV53	0.37428	0.97861	0.70212	0.97009	Bacteria	Firmicutes	Clostridia	Peptostreptococcales-Tissierellales	NA	Anaerococcus	NA
ASV15	-1.1472	3.0177	0.70383	0.97009	Bacteria	Actinobacteriota	Actinobacteria	Micrococcales	Intrasporangiaceae	NA	NA
ASV162	0.85656	2.2774	0.70683	0.97009	Bacteria	Actinobacteriota	Actinobacteria	Micrococcales	Microbacteriaceae	Pseudoclavibacter	NA
ASV63	0.86028	2.3377	0.71287	0.97009	Bacteria	Firmicutes	Clostridia	Peptostreptococcales-Tissierellales	Peptostreptococcaceae	Peptostreptococcus	NA
ASV3	0.3246	0.88277	0.71309	0.97009	Bacteria	Proteobacteria	Gammaproteobacteria	Pseudomonadales	Moraxellaceae	NA	NA
ASV152	-0.48075	1.3284	0.71741	0.97009	Bacteria	Proteobacteria	Alphaproteobacteria	Rhizobiales	Rhizobiaceae	NA	NA
ASV621	0.74858	2.2392	0.73815	0.97009	Bacteria	Firmicutes	Clostridia	Oscillospirales	Oscillospiraceae	UCG-002	NA
ASV146	0.6416	1.9511	0.74228	0.97009	Bacteria	Actinobacteriota	Actinobacteria	Micrococcales	Brevibacteriaceae	Brevibacterium	NA
ASV113	0.39909	1.2215	0.74388	0.97009	Bacteria	Firmicutes	Negativicutes	Veillonellales-Selenomonadales	Veillonellaceae	Dialister	NA
ASV215	0.65121	2.0816	0.7544	0.97009	Bacteria	Proteobacteria	Alphaproteobacteria	Rhizobiales	Rhizobiaceae	Aureimonas	NA
ASV975	-0.95703	3.0676	0.75505	0.97009	Bacteria	Firmicutes	Clostridia	Lachnospirales	Lachnospiraceae	Frisingicoccus	NA
ASV623	0.56571	1.8583	0.76081	0.97009	Bacteria	Synergistota	Synergistia	Synergistales	Synergistaceae	Jonquetella	NA
ASV173	0.37829	1.292	0.76968	0.97009	Bacteria	Firmicutes	Clostridia	Oscillospirales	Ruminococcaceae	Faecalibacterium	NA
ASV327	0.32451	1.1218	0.77237	0.97009	Bacteria	Firmicutes	Clostridia	Oscillospirales	Ruminococcaceae	Subdoligranulum	NA
ASV141	0.52365	1.823	0.77393	0.97009	Bacteria	Actinobacteriota	Actinobacteria	Actinomycetales	Actinomycetaceae	Varibaculum	NA
ASV1_hominis	0.41875	1.4586	0.77404	0.97009	Bacteria	Firmicutes	Bacilli	Staphylococcales	Staphylococcaceae	Staphylococcus	hominis
ASV1013	0.60415	2.1474	0.77845	0.97009	Bacteria	Synergistota	Synergistia	Synergistales	Synergistaceae	Cloacibacillus	NA
ASV872	0.77919	2.8033	0.78105	0.97009	Bacteria	Proteobacteria	Gammaproteobacteria	Burkholderiales	Sutterellaceae	Sutterella	NA
ASV389	-0.73918	2.7998	0.79177	0.97009	Bacteria	Proteobacteria	Gammaproteobacteria	Burkholderiales	Neisseriaceae	NA	NA
ASV180	0.57419	2.2028	0.79435	0.97009	Bacteria	Actinobacteriota	Actinobacteria	Micrococcales	NA	NA	NA
ASV79	0.45191	1.7674	0.79819	0.97009	Bacteria	Firmicutes	Clostridia	Peptostreptococcales-Tissierellales	NA	Ezakiella	NA
ASV249	0.54355	2.1844	0.80349	0.97009	Bacteria	Firmicutes	Clostridia	Peptostreptococcales-Tissierellales	Anaerovoracaceae	S5-A14a	NA
ASV21	-0.43153	1.7391	0.80403	0.97009	Bacteria	Actinobacteriota	Actinobacteria	Micrococcales	Micrococcaceae	Kocuria	NA
ASV372	0.66987	2.7562	0.80797	0.97009	Bacteria	Firmicutes	Clostridia	Lachnospirales	Lachnospiraceae	Oribacterium	NA
ASV423	0.37664	1.5665	0.80999	0.97009	Bacteria	Firmicutes	Clostridia	Oscillospirales	Oscillospiraceae	NK4A214 group	NA
ASV42	-0.35826	1.588	0.82151	0.97009	Bacteria	Proteobacteria	Alphaproteobacteria	Acetobacterales	Acetobacteraceae	Roseomonas	NA
ASV619	0.62615	3.0768	0.83874	0.97009	Bacteria	Bacteroidota	Bacteroidia	Flavobacteriales	Weeksellaceae	Bergeyella	NA
ASV242	0.38866	1.9113	0.83886	0.97009	Bacteria	Actinobacteriota	Actinobacteria	Micrococcales	Dermabacteraceae	Dermabacter	NA
ASV111	-0.37195	1.8877	0.8438	0.97009	Bacteria	Firmicutes	Clostridia	Peptostreptococcales-Tissierellales	NA	NA	NA
ASV69	0.32669	1.6929	0.84698	0.97009	Bacteria	Proteobacteria	Gammaproteobacteria	NA	NA	NA	NA
ASV52	0.27297	1.5169	0.85719	0.97009	Bacteria	Firmicutes	Bacilli	Staphylococcales	Gemellaceae	Gemella	NA
ASV418	-0.274	1.5408	0.85886	0.97009	Bacteria	Bacteroidota	Bacteroidia	Flavobacteriales	Flavobacteriaceae	Capnocytophaga	NA
ASV127	0.42982	2.4179	0.8589	0.97009	Bacteria	Firmicutes	Clostridia	Peptostreptococcales-Tissierellales	Anaerovoracaceae	Mogibacterium	NA
ASV97	0.3893	2.275	0.86413	0.97009	Bacteria	Firmicutes	Clostridia	Peptostreptococcales-Tissierellales	NA	Murdochiella	NA
ASV1105	0.47735	2.83	0.86605	0.97009	Bacteria	Firmicutes	Clostridia	Oscillospirales	UCG-010	NA	NA
ASV4	0.12947	0.77284	0.86696	0.97009	Bacteria	Firmicutes	Bacilli	Lactobacillales	Streptococcaceae	Streptococcus	NA
ASV506	0.29817	1.918	0.87646	0.97009	Bacteria	Firmicutes	Clostridia	Oscillospirales	Oscillospiraceae	Intestinimonas	NA
ASV1_haemolyticus	0.34811	2.2532	0.87722	0.97009	Bacteria	Firmicutes	Bacilli	Staphylococcales	Staphylococcaceae	Staphylococcus	haemolyticus
ASV578	-0.26289	1.7055	0.8775	0.97009	Bacteria	Bacteroidota	Bacteroidia	Bacteroidales	Rikenellaceae	Alistipes	NA
ASV797	0.32818	2.1857	0.88065	0.97009	Bacteria	Firmicutes	Clostridia	Clostridia UCG-014	NA	NA	NA
ASV54	0.23662	2.0924	0.90996	0.99051	Bacteria	Actinobacteriota	Actinobacteria	Micrococcales	Micrococcaceae	Rothia	NA
ASV184	0.19033	1.8358	0.91742	0.99051	Bacteria	Firmicutes	Bacilli	Lactobacillales	Lactobacillaceae	Lactobacillus	NA
ASV700	-0.29419	3.0656	0.92355	0.99051	Bacteria	Proteobacteria	Gammaproteobacteria	Vibrionales	Vibrionaceae	Photobacterium	NA
ASV224	0.21039	2.4513	0.9316	0.99051	Bacteria	Firmicutes	Bacilli	Lactobacillales	Leuconostocaceae	Leuconostoc	NA
ASV636	-0.25308	3.0706	0.93431	0.99051	Bacteria	Proteobacteria	Gammaproteobacteria	Alteromonadales	Idiomarinaceae	Aliidiomarina	NA
ASV87	-0.12816	1.8076	0.94348	0.99276	Bacteria	Firmicutes	Clostridia	Peptostreptococcales-Tissierellales	NA	Fenollaria	NA
ASV585	-0.11742	2.1538	0.95652	0.99783	Bacteria	Firmicutes	Clostridia	Oscillospirales	NA	NA	NA
ASV408	0.074674	1.586	0.96245	0.99783	Bacteria	Proteobacteria	Alphaproteobacteria	Rickettsiales	Mitochondria	NA	NA
ASV356	0.051615	1.783	0.97691	0.9999	Bacteria	Verrucomicrobiota	Verrucomicrobiae	Verrucomicrobiales	Akkermansiaceae	Akkermansia	NA
ASV352	-0.033873	3.0611	0.99117	0.9999	Bacteria	Actinobacteriota	Actinobacteria	Actinomycetales	Actinomycetaceae	F0332	NA
ASV758	0.025996	3.0585	0.99322	0.9999	Bacteria	Firmicutes	Bacilli	Lactobacillales	Aerococcaceae	NA	NA
ASV1_capitis	0.0087433	1.8187	0.99616	0.9999	Bacteria	Firmicutes	Bacilli	Staphylococcales	Staphylococcaceae	Staphylococcus	capitis
ASV431	-0.00023609	1.9096	0.9999	0.9999	Bacteria	Firmicutes	Negativicutes	Acidaminococcales	Acidaminococcaceae	Phascolarctobacterium	NA

## Sheet: Post-TSEBT L vs NL
DeSeq2
ASV	log2FC	lfcSE	Pvalues	FDR	domain	phylum	class	order	family	genus	species		positive FC means higher in NonLes
ASV16	-2.585	0.87104	0.0030003	0.32858	Bacteria	Proteobacteria	Alphaproteobacteria	Rhizobiales	Beijerinckiaceae	Methylobacterium-Methylorubrum	NA
ASV8	-2.1677	0.7513	0.0039116	0.32858	Bacteria	NA	NA	NA	NA	NA	NA
ASV18	-2.1715	0.81864	0.0079885	0.44736	Bacteria	Proteobacteria	Alphaproteobacteria	Sphingomonadales	Sphingomonadaceae	NA	NA
ASV95	-4.5816	1.9748	0.020338	0.85421	Bacteria	Actinobacteriota	Actinobacteria	Corynebacteriales	Nocardiaceae	Gordonia	NA
ASV1_aureus	-2.254	1.0639	0.034114	0.97515	Bacteria	Firmicutes	Bacilli	Staphylococcales	Staphylococcaceae	Staphylococcus	aureus
ASV161	1.5235	0.73862	0.03915	0.97515	Bacteria	Firmicutes	Clostridia	Oscillospirales	Ruminococcaceae	Ruminococcus	NA
ASV1_epidermidis	-1.6291	0.81097	0.044553	0.97515	Bacteria	Firmicutes	Bacilli	Staphylococcales	Staphylococcaceae	Staphylococcus	epidermidis
ASV680	-3.5813	1.9208	0.062247	0.97515	Bacteria	Deinococcota	Deinococci	Deinococcales	Deinococcaceae	Deinococcus	NA
ASV872	-3.3007	2.0614	0.10934	0.97515	Bacteria	Proteobacteria	Gammaproteobacteria	Burkholderiales	Sutterellaceae	Sutterella	NA
ASV1_hominis	1.4236	0.89937	0.11345	0.97515	Bacteria	Firmicutes	Bacilli	Staphylococcales	Staphylococcaceae	Staphylococcus	hominis
ASV34	1.1593	0.74005	0.11723	0.97515	Bacteria	Proteobacteria	Alphaproteobacteria	Rhodobacterales	Rhodobacteraceae	NA	NA
ASV173	1.0598	0.68501	0.12184	0.97515	Bacteria	Firmicutes	Clostridia	Oscillospirales	Ruminococcaceae	Faecalibacterium	NA
ASV679	-4.0705	2.8091	0.14733	0.97515	Bacteria	Firmicutes	Bacilli	Bacillales	Bacillaceae	NA	NA
ASV1_caprae	-1.5317	1.1181	0.17074	0.97515	Bacteria	Firmicutes	Bacilli	Staphylococcales	Staphylococcaceae	Staphylococcus	caprae
ASV3	-0.77145	0.65186	0.23663	0.97515	Bacteria	Proteobacteria	Gammaproteobacteria	Pseudomonadales	Moraxellaceae	NA	NA
ASV931	-3.5068	2.9802	0.23932	0.97515	Bacteria	Actinobacteriota	Actinobacteria	Propionibacteriales	Nocardioidaceae	NA	NA
ASV1075	-2.4447	2.1209	0.24905	0.97515	Bacteria	Actinobacteriota	Thermoleophilia	Solirubrobacterales	67-14	NA	NA
ASV78	1.0127	0.87998	0.24981	0.97515	Bacteria	Proteobacteria	Alphaproteobacteria	Caulobacterales	Caulobacteraceae	Brevundimonas	NA
ASV97	1.0309	0.91709	0.26095	0.97515	Bacteria	Firmicutes	Clostridia	Peptostreptococcales-Tissierellales	NA	Murdochiella	NA
ASV380	-1.4693	1.3314	0.26978	0.97515	Bacteria	Proteobacteria	Gammaproteobacteria	Aeromonadales	NA	NA	NA
ASV1_nepalensis	-2.5069	2.3434	0.28471	0.97515	Bacteria	Firmicutes	Bacilli	Staphylococcales	Staphylococcaceae	Staphylococcus	nepalensis
ASV436	1.1464	1.077	0.28712	0.97515	Bacteria	Proteobacteria	Gammaproteobacteria	Pseudomonadales	Moraxellaceae	Psychrobacter	NA
ASV25	-0.97087	0.91842	0.29046	0.97515	Bacteria	Proteobacteria	Gammaproteobacteria	Vibrionales	Vibrionaceae	NA	NA
ASV7	-0.82551	0.78812	0.2949	0.97515	Bacteria	Proteobacteria	Gammaproteobacteria	Alteromonadales	NA	NA	NA
ASV10	-3.0779	2.9461	0.29615	0.97515	Bacteria	Firmicutes	Bacilli	Lactobacillales	Carnobacteriaceae	Dolosigranulum	NA
ASV27	-1.0322	1.0009	0.30242	0.97515	Bacteria	Proteobacteria	Gammaproteobacteria	Enterobacterales	Enterobacteriaceae	NA	NA
ASV28	0.68751	0.678	0.31057	0.97515	Bacteria	Proteobacteria	Gammaproteobacteria	Pseudomonadales	Moraxellaceae	Acinetobacter	NA
ASV107	1.7208	1.7108	0.31449	0.97515	Bacteria	Proteobacteria	Alphaproteobacteria	Rhodobacterales	Rhodobacteraceae	Paracoccus	NA
ASV1_warneri	-3.0676	3.0798	0.31924	0.97515	Bacteria	Firmicutes	Bacilli	Staphylococcales	Staphylococcaceae	Staphylococcus	warneri
ASV30	0.63346	0.66244	0.33895	0.97515	Bacteria	Actinobacteriota	Actinobacteria	Corynebacteriales	Corynebacteriaceae	Lawsonella	NA
ASV578	2.8329	3.0453	0.35225	0.97515	Bacteria	Bacteroidota	Bacteroidia	Bacteroidales	Rikenellaceae	Alistipes	NA
ASV191	0.85686	0.92909	0.3564	0.97515	Bacteria	Firmicutes	Clostridia	Peptostreptococcales-Tissierellales	NA	Helcococcus	NA
ASV170	0.73076	0.79327	0.35694	0.97515	Bacteria	Bacteroidota	Bacteroidia	Bacteroidales	Bacteroidaceae	Bacteroides	NA
ASV6	0.74898	0.81927	0.36061	0.97515	Bacteria	Actinobacteriota	Actinobacteria	Propionibacteriales	Propionibacteriaceae	Cutibacterium	NA
ASV508	1.2101	1.3356	0.36494	0.97515	Bacteria	Firmicutes	Negativicutes	Acidaminococcales	Acidaminococcaceae	Acidaminococcus	NA
ASV113	0.81967	0.90822	0.36679	0.97515	Bacteria	Firmicutes	Negativicutes	Veillonellales-Selenomonadales	Veillonellaceae	Dialister	NA
ASV325	-2.3825	2.6582	0.3701	0.97515	Bacteria	Proteobacteria	Gammaproteobacteria	Alteromonadales	Alteromonadaceae	Alishewanella	NA
ASV52	0.59457	0.66426	0.37075	0.97515	Bacteria	Firmicutes	Bacilli	Staphylococcales	Gemellaceae	Gemella	NA
ASV46	-1.378	1.5989	0.38876	0.97515	Bacteria	Proteobacteria	Gammaproteobacteria	Pseudomonadales	Moraxellaceae	Moraxella	NA
ASV1039	2.482	3.0025	0.40843	0.97515	Bacteria	Proteobacteria	Alphaproteobacteria	Rhizobiales	Beijerinckiaceae	Microvirga	NA
ASV37	0.87617	1.0793	0.41692	0.97515	Bacteria	Firmicutes	Bacilli	Lactobacillales	NA	NA	NA
ASV1_capitis	0.6512	0.80881	0.42075	0.97515	Bacteria	Firmicutes	Bacilli	Staphylococcales	Staphylococcaceae	Staphylococcus	capitis
ASV160	1.2057	1.5383	0.43315	0.97515	Bacteria	Proteobacteria	Alphaproteobacteria	Sphingomonadales	Sphingomonadaceae	Sphingomonas	NA
ASV381	0.9809	1.2588	0.43585	0.97515	Bacteria	Actinobacteriota	Actinobacteria	Corynebacteriales	NA	NA	NA
ASV31	-0.93919	1.2135	0.43897	0.97515	Bacteria	Proteobacteria	Gammaproteobacteria	Vibrionales	Vibrionaceae	Vibrio	NA
ASV664	-1.8146	2.3449	0.43903	0.97515	Bacteria	Firmicutes	NA	NA	NA	NA	NA
ASV178	0.94329	1.2328	0.44419	0.97515	Bacteria	Actinobacteriota	Actinobacteria	Micrococcales	Microbacteriaceae	NA	NA
ASV42	-0.53761	0.70337	0.44466	0.97515	Bacteria	Proteobacteria	Alphaproteobacteria	Acetobacterales	Acetobacteraceae	Roseomonas	NA
ASV192	0.90675	1.1964	0.4485	0.97515	Bacteria	Actinobacteriota	Actinobacteria	Bifidobacteriales	Bifidobacteriaceae	Bifidobacterium	NA
ASV354	0.93757	1.2487	0.45277	0.97515	Bacteria	Firmicutes	Clostridia	NA	Hungateiclostridiaceae	Fastidiosipila	NA
ASV298	0.89524	1.1977	0.45477	0.97515	Bacteria	Actinobacteriota	Actinobacteria	Actinomycetales	Actinomycetaceae	Mobiluncus	NA
ASV1_equorum	1.9688	2.654	0.45821	0.97515	Bacteria	Firmicutes	Bacilli	Staphylococcales	Staphylococcaceae	Staphylococcus	equorum
ASV69	0.54486	0.74055	0.46188	0.97515	Bacteria	Proteobacteria	Gammaproteobacteria	NA	NA	NA	NA
ASV79	0.80564	1.0975	0.4629	0.97515	Bacteria	Firmicutes	Clostridia	Peptostreptococcales-Tissierellales	NA	Ezakiella	NA
ASV329	0.94337	1.2857	0.46309	0.97515	Bacteria	Actinobacteriota	Actinobacteria	Actinomycetales	Actinomycetaceae	Arcanobacterium	NA
ASV125	-0.957	1.3297	0.47171	0.97515	Bacteria	Proteobacteria	Gammaproteobacteria	Alteromonadales	Idiomarinaceae	Idiomarina	NA
ASV165	1.3595	1.91	0.47659	0.97515	Bacteria	Proteobacteria	Gammaproteobacteria	Burkholderiales	Oxalobacteraceae	Massilia	NA
ASV86	-0.74176	1.0436	0.47723	0.97515	Bacteria	Proteobacteria	Gammaproteobacteria	Oceanospirillales	Halomonadaceae	Halomonas	NA
ASV295	0.95225	1.366	0.48572	0.97515	Bacteria	Firmicutes	Negativicutes	Acidaminococcales	Acidaminococcaceae	Succiniclasticum	NA
ASV35	0.70208	1.0139	0.48865	0.97515	Bacteria	Bacteroidota	Bacteroidia	Bacteroidales	Prevotellaceae	NA	NA
ASV609	0.71914	1.0409	0.48965	0.97515	Bacteria	Fusobacteriota	Fusobacteriia	Fusobacteriales	Leptotrichiaceae	Leptotrichia	NA
ASV12	0.51005	0.74327	0.49258	0.97515	Bacteria	Firmicutes	Clostridia	Peptostreptococcales-Tissierellales	NA	Finegoldia	NA
ASV327	0.61643	0.94671	0.51497	0.97515	Bacteria	Firmicutes	Clostridia	Oscillospirales	Ruminococcaceae	Subdoligranulum	NA
ASV602	0.77499	1.2024	0.51922	0.97515	Bacteria	Actinobacteriota	Coriobacteriia	Coriobacteriales	Eggerthellaceae	Slackia	NA
ASV303	0.6163	0.98042	0.5296	0.97515	Bacteria	Firmicutes	Clostridia	NA	NA	NA	NA
ASV258	0.77335	1.235	0.5312	0.97515	Bacteria	Bacteroidota	Bacteroidia	Bacteroidales	Prevotellaceae	Alloprevotella	NA
ASV249	0.84781	1.3603	0.53313	0.97515	Bacteria	Firmicutes	Clostridia	Peptostreptococcales-Tissierellales	Anaerovoracaceae	S5-A14a	NA
ASV443	-1.4898	2.3965	0.53418	0.97515	Bacteria	Bacteroidota	Bacteroidia	Sphingobacteriales	Sphingobacteriaceae	Sphingobacterium	NA
ASV189	0.72647	1.1849	0.53981	0.97515	Bacteria	Firmicutes	Clostridia	Peptostreptococcales-Tissierellales	NA	Gallicola	NA
ASV1126	1.8429	3.0393	0.54429	0.97515	Bacteria	Bacteroidota	Bacteroidia	Flavobacteriales	Weeksellaceae	Elizabethkingia	NA
ASV888	1.852	3.055	0.54436	0.97515	Bacteria	Bacteroidota	Bacteroidia	Bacteroidales	Rikenellaceae	NA	NA
ASV33	1.02	1.7018	0.54893	0.97515	Bacteria	Proteobacteria	Gammaproteobacteria	Burkholderiales	Alcaligenaceae	Oligella	NA
ASV87	0.79725	1.337	0.55097	0.97515	Bacteria	Firmicutes	Clostridia	Peptostreptococcales-Tissierellales	NA	Fenollaria	NA
ASV92	0.92754	1.5619	0.55262	0.97515	Bacteria	Actinobacteriota	Actinobacteria	Actinomycetales	Actinomycetaceae	Trueperella	NA
ASV116	0.67613	1.1721	0.56403	0.97515	Bacteria	Bacteroidota	Bacteroidia	NA	NA	NA	NA
ASV48	0.51902	0.91003	0.56845	0.97515	Bacteria	Proteobacteria	Gammaproteobacteria	Pasteurellales	Pasteurellaceae	NA	NA
ASV446	-1.53	2.7042	0.57155	0.97515	Bacteria	Firmicutes	Bacilli	Lactobacillales	Listeriaceae	Brochothrix	NA
ASV208	0.64313	1.1669	0.58153	0.97515	Bacteria	Firmicutes	Bacilli	Lactobacillales	Aerococcaceae	Eremococcus	NA
ASV480	0.72482	1.3194	0.58277	0.97515	Bacteria	Bacteroidota	Bacteroidia	Bacteroidales	Tannerellaceae	Parabacteroides	NA
ASV151	0.78277	1.4276	0.58347	0.97515	Bacteria	Firmicutes	Clostridia	Lachnospirales	Lachnospiraceae	Moryella	NA
ASV623	-1.0751	1.9735	0.58593	0.97515	Bacteria	Synergistota	Synergistia	Synergistales	Synergistaceae	Jonquetella	NA
ASV1_pettenkoferi	0.74342	1.3704	0.5875	0.97515	Bacteria	Firmicutes	Bacilli	Staphylococcales	Staphylococcaceae	Staphylococcus	pettenkoferi
ASV142	0.39931	0.76752	0.60289	0.97515	Bacteria	Firmicutes	Clostridia	Lachnospirales	Lachnospiraceae	NA	NA
ASV356	0.63782	1.2332	0.60503	0.97515	Bacteria	Verrucomicrobiota	Verrucomicrobiae	Verrucomicrobiales	Akkermansiaceae	Akkermansia	NA
ASV243	0.6776	1.3222	0.60833	0.97515	Bacteria	Firmicutes	Clostridia	Peptostreptococcales-Tissierellales	NA	W5053	NA
ASV1042	-1.4899	2.9658	0.6154	0.97515	Bacteria	Proteobacteria	Alphaproteobacteria	Defluviicoccales	Defluviicoccaceae	Defluviicoccus	NA
ASV162	0.67677	1.3472	0.61542	0.97515	Bacteria	Actinobacteriota	Actinobacteria	Micrococcales	Microbacteriaceae	Pseudoclavibacter	NA
ASV207	-1.0928	2.1761	0.61555	0.97515	Bacteria	Actinobacteriota	Actinobacteria	Actinomycetales	Actinomycetaceae	Actinotignum	NA
ASV333	0.55981	1.1368	0.62239	0.97515	Bacteria	Firmicutes	Clostridia	Peptostreptococcales-Tissierellales	Anaerovoracaceae	Family XIII AD3011 group	NA
ASV155	0.52129	1.0744	0.62755	0.97515	Bacteria	Actinobacteriota	Actinobacteria	NA	NA	NA	NA
ASV127	0.69969	1.4444	0.62808	0.97515	Bacteria	Firmicutes	Clostridia	Peptostreptococcales-Tissierellales	Anaerovoracaceae	Mogibacterium	NA
ASV1_lugdunensis	-0.49898	1.0463	0.63342	0.97515	Bacteria	Firmicutes	Bacilli	Staphylococcales	Staphylococcaceae	Staphylococcus	lugdunensis
ASV744	0.64932	1.3643	0.63413	0.97515	Bacteria	Proteobacteria	Gammaproteobacteria	Alteromonadales	Shewanellaceae	Shewanella	NA
ASV1_haemolyticus	0.72793	1.5869	0.64645	0.97515	Bacteria	Firmicutes	Bacilli	Staphylococcales	Staphylococcaceae	Staphylococcus	haemolyticus
ASV206	0.59689	1.3062	0.6477	0.97515	Bacteria	Firmicutes	Bacilli	Lactobacillales	Aerococcaceae	Abiotrophia	NA
ASV171	0.62595	1.3727	0.64839	0.97515	Bacteria	Actinobacteriota	Coriobacteriia	Coriobacteriales	Atopobiaceae	Atopobium	NA
ASV1_arlettae	-1.3907	3.0714	0.6507	0.97515	Bacteria	Firmicutes	Bacilli	Staphylococcales	Staphylococcaceae	Staphylococcus	arlettae
ASV339	0.44603	0.99918	0.65531	0.97515	Bacteria	Campilobacterota	Campylobacteria	Campylobacterales	Campylobacteraceae	Campylobacter	NA
ASV109	0.69828	1.5746	0.65743	0.97515	Bacteria	Firmicutes	Clostridia	Peptostreptococcales-Tissierellales	NA	Parvimonas	NA
ASV111	0.53017	1.2174	0.66321	0.97515	Bacteria	Firmicutes	Clostridia	Peptostreptococcales-Tissierellales	NA	NA	NA
ASV144	0.50544	1.1854	0.66982	0.97515	Bacteria	Proteobacteria	Gammaproteobacteria	Burkholderiales	NA	NA	NA
ASV506	0.42868	1.0091	0.67098	0.97515	Bacteria	Firmicutes	Clostridia	Oscillospirales	Oscillospiraceae	Intestinimonas	NA
ASV210	0.50045	1.216	0.68067	0.97515	Bacteria	Firmicutes	Bacilli	Lactobacillales	Aerococcaceae	Facklamia	NA
ASV63	0.67689	1.6657	0.68448	0.97515	Bacteria	Firmicutes	Clostridia	Peptostreptococcales-Tissierellales	Peptostreptococcaceae	Peptostreptococcus	NA
ASV1275	-1.2467	3.0729	0.68496	0.97515	Bacteria	Patescibacteria	Saccharimonadia	Saccharimonadales	Saccharimonadaceae	TM7x	NA
ASV177	0.55946	1.4015	0.68976	0.97515	Bacteria	Actinobacteriota	Coriobacteriia	Coriobacteriales	Atopobiaceae	Olsenella	NA
ASV524	0.50629	1.2733	0.69091	0.97515	Bacteria	Actinobacteriota	Coriobacteriia	Coriobacteriales	Eggerthellaceae	DNF00809	NA
ASV26	0.33183	0.83647	0.69159	0.97515	Bacteria	Firmicutes	Clostridia	Peptostreptococcales-Tissierellales	NA	Peptoniphilus	NA
ASV263	0.54312	1.4011	0.69829	0.97515	Bacteria	Fusobacteriota	Fusobacteriia	Fusobacteriales	Leptotrichiaceae	Sneathia	NA
ASV96	0.66631	1.723	0.69896	0.97515	Bacteria	Actinobacteriota	Actinobacteria	Corynebacteriales	Corynebacteriaceae	Turicella	NA
ASV572	1.0444	2.9519	0.72349	0.97515	Bacteria	Proteobacteria	Alphaproteobacteria	Sphingomonadales	Sphingomonadaceae	Novosphingobium	NA
ASV13	-0.25161	0.72213	0.72752	0.97515	Bacteria	Actinobacteriota	Actinobacteria	Micrococcales	Micrococcaceae	NA	NA
ASV618	-0.54066	1.6065	0.73646	0.97515	Bacteria	Firmicutes	Bacilli	Erysipelotrichales	Erysipelotrichaceae	Holdemanella	NA
ASV999	0.70227	2.1073	0.73895	0.97515	Bacteria	Bacteroidota	Bacteroidia	Bacteroidales	Marinifilaceae	Butyricimonas	NA
ASV88	0.34635	1.0678	0.74565	0.97515	Bacteria	Proteobacteria	Gammaproteobacteria	Burkholderiales	Neisseriaceae	Neisseria	NA
ASV357	-0.36853	1.1751	0.75381	0.97515	Bacteria	Actinobacteriota	Coriobacteriia	Coriobacteriales	Coriobacteriaceae	Collinsella	NA
ASV302	0.36066	1.1641	0.75669	0.97515	Bacteria	Firmicutes	Negativicutes	Veillonellales-Selenomonadales	Veillonellaceae	Megasphaera	NA
ASV242	0.34424	1.1201	0.75859	0.97515	Bacteria	Actinobacteriota	Actinobacteria	Micrococcales	Dermabacteraceae	Dermabacter	NA
ASV50	-0.28254	0.9266	0.76042	0.97515	Bacteria	Bacteroidota	Bacteroidia	Bacteroidales	Prevotellaceae	Prevotella	NA
ASV950	0.66903	2.1997	0.76102	0.97515	Bacteria	Firmicutes	Bacilli	Erysipelotrichales	Erysipelotrichaceae	Bulleidia	NA
ASV874	0.8948	3.0527	0.76943	0.97515	Bacteria	Firmicutes	Clostridia	Peptostreptococcales-Tissierellales	Peptostreptococcaceae	NA	NA
ASV591	0.36851	1.3217	0.78039	0.97515	Bacteria	Firmicutes	Clostridia	Peptostreptococcales-Tissierellales	Anaerovoracaceae	Family XIII UCG-001	NA
ASV1_gallinarum	0.66686	2.4579	0.78615	0.97515	Bacteria	Firmicutes	Bacilli	Staphylococcales	Staphylococcaceae	Staphylococcus	gallinarum
ASV408	0.3318	1.234	0.78802	0.97515	Bacteria	Proteobacteria	Alphaproteobacteria	Rickettsiales	Mitochondria	NA	NA
ASV21	-0.29652	1.1168	0.79061	0.97515	Bacteria	Actinobacteriota	Actinobacteria	Micrococcales	Micrococcaceae	Kocuria	NA
ASV146	-0.2379	0.89764	0.79099	0.97515	Bacteria	Actinobacteriota	Actinobacteria	Micrococcales	Brevibacteriaceae	Brevibacterium	NA
ASV418	0.45584	1.7738	0.79719	0.97515	Bacteria	Bacteroidota	Bacteroidia	Flavobacteriales	Flavobacteriaceae	Capnocytophaga	NA
ASV444	0.50243	1.9718	0.79887	0.97515	Bacteria	Firmicutes	Bacilli	Erysipelotrichales	Erysipelotrichaceae	Faecalitalea	NA
ASV606	0.36791	1.4702	0.8024	0.97515	Bacteria	Firmicutes	Negativicutes	Veillonellales-Selenomonadales	Veillonellaceae	Negativicoccus	NA
ASV40	0.28065	1.1313	0.80407	0.97515	Bacteria	Bacteroidota	Bacteroidia	Flavobacteriales	Weeksellaceae	Chryseobacterium	NA
ASV1166	-0.49016	2.0218	0.80845	0.97515	Bacteria	Firmicutes	Clostridia	Lachnospirales	Lachnospiraceae	Shuttleworthia	NA
ASV740	-0.51524	2.1561	0.81113	0.97515	Bacteria	Bacteroidota	Bacteroidia	Flavobacteriales	Flavobacteriaceae	NA	NA
ASV981	0.29557	1.2652	0.81528	0.97515	Bacteria	Firmicutes	Clostridia	Peptostreptococcales-Tissierellales	Anaerovoracaceae	NA	NA
ASV490	-0.3745	1.6041	0.8154	0.97515	Bacteria	Proteobacteria	Gammaproteobacteria	Enterobacterales	Yersiniaceae	NA	NA
ASV4	0.12323	0.52868	0.81569	0.97515	Bacteria	Firmicutes	Bacilli	Lactobacillales	Streptococcaceae	Streptococcus	NA
ASV268	-0.65172	2.8632	0.81994	0.97515	Bacteria	Firmicutes	Clostridia	Lachnospirales	Lachnospiraceae	Stomatobaculum	NA
ASV102	0.26785	1.1976	0.82302	0.97515	Bacteria	Proteobacteria	Gammaproteobacteria	Pseudomonadales	Pseudomonadaceae	Pseudomonas	NA
ASV166	0.32582	1.4918	0.82711	0.97515	Bacteria	Actinobacteriota	Actinobacteria	Bifidobacteriales	Bifidobacteriaceae	Gardnerella	NA
ASV933	-0.40554	1.9182	0.83256	0.97515	Bacteria	Firmicutes	Clostridia	Lachnospirales	Lachnospiraceae	Lachnoclostridium	NA
ASV822	0.29995	1.4525	0.8364	0.97515	Bacteria	Patescibacteria	Saccharimonadia	Saccharimonadales	Saccharimonadaceae	Candidatus Saccharimonas	NA
ASV221	0.24639	1.197	0.83691	0.97515	Bacteria	Fusobacteriota	Fusobacteriia	Fusobacteriales	Fusobacteriaceae	Fusobacterium	NA
ASV141	-0.24838	1.2076	0.83704	0.97515
ASV1_cohnii	0.62747	3.0626	0.83767	0.97515
ASV57	-0.46534	2.4071	0.84671	0.97515
ASV621	-0.58144	3.0701	0.84979	0.97515
ASV241	-0.17221	1.0042	0.86384	0.97515
ASV184	0.13111	0.7717	0.86509	0.97515
ASV663	0.31764	1.9207	0.86865	0.97515
ASV461	0.3055	1.8512	0.86892	0.97515
ASV117	-0.29496	1.8118	0.87067	0.97515
ASV36	-0.10649	0.72014	0.88245	0.98038
ASV383	0.3954	2.8592	0.89001	0.98038
ASV91	-0.1249	0.96625	0.89715	0.98038
ASV53	0.082866	0.68865	0.90422	0.98038
ASV608	-0.34709	3.0575	0.90962	0.98038
ASV478	0.2097	2.1179	0.92113	0.98038
ASV1206	0.27219	2.8293	0.92336	0.98038
ASV288	0.18258	2.2351	0.93489	0.98038
ASV89	-0.056342	0.70235	0.93606	0.98038
ASV218	0.086659	1.1394	0.93938	0.98038
ASV152	0.10939	1.5271	0.9429	0.98038
ASV1_borealis	-0.10008	1.5522	0.94859	0.98038
ASV590	-0.1322	2.1604	0.95121	0.98038
ASV2	-0.033129	0.72748	0.96368	0.98253
ASV67	-0.025345	0.6572	0.96924	0.98253
ASV140	-0.042167	1.1532	0.97083	0.98253
ASV47	0.022758	1.5817	0.98852	0.99444
ASV708	-0.0050336	3.0682	0.99869	0.99869

## Sheet: Lesional Pre vs Post Local-IR
DeSeq2					2	3	4	5	6	7	8
ASV	log2FC	lfcSE	Pvalues	FDR	domain	phylum	class	order	family	genus	species		positive FC means higher in Pre
ASV59	25.081	2.443	1e-24	1.41e-22	Bacteria	Actinobacteriota	Actinobacteria	Micrococcales	Dermacoccaceae	Kytococcus	NA
ASV96	23.231	2.6195	7.4e-19	5.22e-17	Bacteria	Actinobacteriota	Actinobacteria	Corynebacteriales	Corynebacteriaceae	Turicella	NA
ASV3	-3.3761	1.0459	0.0012463	0.058578	Bacteria	Proteobacteria	Gammaproteobacteria	Pseudomonadales	Moraxellaceae	NA	NA
ASV146	3.5172	1.374	0.010474	0.32975	Bacteria	Actinobacteriota	Actinobacteria	Micrococcales	Brevibacteriaceae	Brevibacterium	NA
ASV54	-3.983	1.5797	0.011693	0.32975	Bacteria	Actinobacteriota	Actinobacteria	Micrococcales	Micrococcaceae	Rothia	NA
ASV135	4.4176	1.8305	0.01581	0.37151	Bacteria	Actinobacteriota	Actinobacteria	Micrococcales	Dermabacteraceae	Brachybacterium	NA
ASV4	-1.6862	0.71552	0.018444	0.37151	Bacteria	Firmicutes	Bacilli	Lactobacillales	Streptococcaceae	Streptococcus	NA
ASV62	3.9694	1.7599	0.024102	0.4248	Bacteria	Patescibacteria	Saccharimonadia	Saccharimonadales	Saccharimonadaceae	TM7a	NA
ASV25	1.5478	0.70877	0.028977	0.4251	Bacteria	Proteobacteria	Gammaproteobacteria	Vibrionales	Vibrionaceae	NA	NA
ASV16	-1.3244	0.62243	0.033352	0.4251	Bacteria	Proteobacteria	Alphaproteobacteria	Rhizobiales	Beijerinckiaceae	Methylobacterium-Methylorubrum	NA
ASV1_epidermidis	1.5279	0.72786	0.0358	0.4251	Bacteria	Firmicutes	Bacilli	Staphylococcales	Staphylococcaceae	Staphylococcus	epidermidis
ASV286	-3.2587	1.5725	0.038233	0.4251	Bacteria	Proteobacteria	Alphaproteobacteria	Rhizobiales	Beijerinckiaceae	Bosea	NA
ASV551	-5.1312	2.5139	0.041236	0.4251	Bacteria	Bacteroidota	Bacteroidia	Flavobacteriales	Weeksellaceae	NA	NA
ASV50	-2.6476	1.3203	0.044931	0.4251	Bacteria	Bacteroidota	Bacteroidia	Bacteroidales	Prevotellaceae	Prevotella	NA
ASV268	-4.3864	2.2253	0.048705	0.4251	Bacteria	Firmicutes	Clostridia	Lachnospirales	Lachnospiraceae	Stomatobaculum	NA
ASV67	-2.3239	1.1928	0.051374	0.4251	Bacteria	Actinobacteriota	Actinobacteria	Actinomycetales	Actinomycetaceae	Actinomyces	NA
ASV1_pasteuri	4.7819	2.483	0.054124	0.4251	Bacteria	Firmicutes	Bacilli	Staphylococcales	Staphylococcaceae	Staphylococcus	pasteuri
ASV162	5.2135	2.7087	0.054268	0.4251	Bacteria	Actinobacteriota	Actinobacteria	Micrococcales	Microbacteriaceae	Pseudoclavibacter	NA
ASV1_borealis	5.0745	2.7317	0.063217	0.46275	Bacteria	Firmicutes	Bacilli	Staphylococcales	Staphylococcaceae	Staphylococcus	borealis
ASV86	1.5417	0.83745	0.065638	0.46275	Bacteria	Proteobacteria	Gammaproteobacteria	Oceanospirillales	Halomonadaceae	Halomonas	NA
ASV31	1.4688	0.82842	0.076224	0.51179	Bacteria	Proteobacteria	Gammaproteobacteria	Vibrionales	Vibrionaceae	Vibrio	NA
ASV144	-2.4818	1.4377	0.084302	0.5403	Bacteria	Proteobacteria	Gammaproteobacteria	Burkholderiales	NA	NA	NA
ASV21	1.8151	1.0894	0.095664	0.58646	Bacteria	Actinobacteriota	Actinobacteria	Micrococcales	Micrococcaceae	Kocuria	NA
ASV184	4.2052	2.5994	0.10572	0.60086	Bacteria	Firmicutes	Bacilli	Lactobacillales	Lactobacillaceae	Lactobacillus	NA
ASV339	-3.0067	1.8629	0.10654	0.60086	Bacteria	Campilobacterota	Campylobacteria	Campylobacterales	Campylobacteraceae	Campylobacter	NA
ASV37	-2.1627	1.3586	0.11143	0.60428	Bacteria	Firmicutes	Bacilli	Lactobacillales	NA	NA	NA
ASV1_caprae	4.3783	2.9624	0.13942	0.67337	Bacteria	Firmicutes	Bacilli	Staphylococcales	Staphylococcaceae	Staphylococcus	caprae
ASV2	1.0984	0.7492	0.14262	0.67337	Bacteria	Actinobacteriota	Actinobacteria	Corynebacteriales	Corynebacteriaceae	Corynebacterium	NA
ASV217	-3.5272	2.4088	0.14312	0.67337	Bacteria	Firmicutes	Clostridia	Lachnospirales	Lachnospiraceae	Lachnoanaerobaculum	NA
ASV27	-2.2829	1.5789	0.14821	0.67337	Bacteria	Proteobacteria	Gammaproteobacteria	Enterobacterales	Enterobacteriaceae	NA	NA
ASV380	-3.4689	2.4168	0.1512	0.67337	Bacteria	Proteobacteria	Gammaproteobacteria	Aeromonadales	NA	NA	NA
ASV18	-0.9168	0.64519	0.15532	0.67337	Bacteria	Proteobacteria	Alphaproteobacteria	Sphingomonadales	Sphingomonadaceae	NA	NA
ASV383	2.2535	1.5946	0.1576	0.67337	Bacteria	Patescibacteria	Saccharimonadia	Saccharimonadales	Saccharimonadaceae	NA	NA
ASV443	-2.8617	2.0496	0.16266	0.67454	Bacteria	Bacteroidota	Bacteroidia	Sphingobacteriales	Sphingobacteriaceae	Sphingobacterium	NA
ASV28	-1.1864	0.88851	0.18179	0.71593	Bacteria	Proteobacteria	Gammaproteobacteria	Pseudomonadales	Moraxellaceae	Acinetobacter	NA
ASV252	2.0514	1.541	0.18312	0.71593	Bacteria	Proteobacteria	Gammaproteobacteria	Xanthomonadales	Xanthomonadaceae	Luteimonas	NA
ASV1_pettenkoferi	3.1547	2.3955	0.18787	0.71593	Bacteria	Firmicutes	Bacilli	Staphylococcales	Staphylococcaceae	Staphylococcus	pettenkoferi
ASV129	3.8335	2.9677	0.19644	0.72889	Bacteria	Proteobacteria	Gammaproteobacteria	Xanthomonadales	Xanthomonadaceae	Xanthomonas	NA
ASV353	3.718	2.9691	0.21048	0.75506	Bacteria	Proteobacteria	Alphaproteobacteria	Tistrellales	Geminicoccaceae	Geminicoccus	NA
ASV53	1.2765	1.0317	0.21596	0.75506	Bacteria	Firmicutes	Clostridia	Peptostreptococcales-Tissierellales	NA	Anaerococcus	NA
ASV152	-1.598	1.3039	0.2204	0.75506	Bacteria	Proteobacteria	Alphaproteobacteria	Rhizobiales	Rhizobiaceae	NA	NA
ASV395	-2.8946	2.4449	0.23642	0.75506	Bacteria	Proteobacteria	Gammaproteobacteria	Xanthomonadales	Xanthomonadaceae	NA	NA
ASV258	1.4321	1.2239	0.24194	0.75506	Bacteria	Bacteroidota	Bacteroidia	Bacteroidales	Prevotellaceae	Alloprevotella	NA
ASV107	2.4781	2.1632	0.25197	0.75506	Bacteria	Proteobacteria	Alphaproteobacteria	Rhodobacterales	Rhodobacteraceae	Paracoccus	NA
ASV345	-3.367	2.9728	0.25739	0.75506	Bacteria	Bacteroidota	Bacteroidia	Flavobacteriales	Weeksellaceae	Empedobacter	NA
ASV102	-0.91317	0.82034	0.26564	0.75506	Bacteria	Proteobacteria	Gammaproteobacteria	Pseudomonadales	Pseudomonadaceae	Pseudomonas	NA
ASV1_warneri	-2.1915	1.9757	0.26734	0.75506	Bacteria	Firmicutes	Bacilli	Staphylococcales	Staphylococcaceae	Staphylococcus	warneri
ASV42	-1.2582	1.1347	0.26748	0.75506	Bacteria	Proteobacteria	Alphaproteobacteria	Acetobacterales	Acetobacteraceae	Roseomonas	NA
ASV618	2.4232	2.1958	0.26977	0.75506	Bacteria	Firmicutes	Bacilli	Erysipelotrichales	Erysipelotrichaceae	Holdemanella	NA
ASV1_lugdunensis	2.4933	2.267	0.2714	0.75506	Bacteria	Firmicutes	Bacilli	Staphylococcales	Staphylococcaceae	Staphylococcus	lugdunensis
ASV241	-1.7831	1.627	0.27311	0.75506	Bacteria	Proteobacteria	Gammaproteobacteria	Xanthomonadales	Xanthomonadaceae	Stenotrophomonas	NA
ASV178	1.4833	1.3731	0.28001	0.75927	Bacteria	Actinobacteriota	Actinobacteria	Micrococcales	Microbacteriaceae	NA	NA
ASV302	-1.7366	1.6274	0.28593	0.76067	Bacteria	Firmicutes	Negativicutes	Veillonellales-Selenomonadales	Veillonellaceae	Megasphaera	NA
ASV116	-3.0923	2.975	0.2986	0.77968	Bacteria	Bacteroidota	Bacteroidia	NA	NA	NA	NA
ASV418	-2.0585	2.0544	0.31635	0.81101	Bacteria	Bacteroidota	Bacteroidia	Flavobacteriales	Flavobacteriaceae	Capnocytophaga	NA
ASV674	2.7415	2.7783	0.32377	0.81237	Bacteria	Planctomycetota	Planctomycetes	Pirellulales	Pirellulaceae	Pir4 lineage	NA
ASV8	-0.61531	0.62958	0.32841	0.81237	Bacteria	NA	NA	NA	NA	NA	NA
ASV160	1.7675	1.8331	0.33494	0.81425	Bacteria	Proteobacteria	Alphaproteobacteria	Sphingomonadales	Sphingomonadaceae	Sphingomonas	NA
ASV125	0.78942	0.93452	0.39826	0.93526	Bacteria	Proteobacteria	Gammaproteobacteria	Alteromonadales	Idiomarinaceae	Idiomarina	NA
ASV300	2.4644	2.9598	0.40504	0.93526	Bacteria	Proteobacteria	Alphaproteobacteria	Sphingomonadales	Sphingomonadaceae	Sphingobium	NA
ASV171	-1.8666	2.2668	0.41025	0.93526	Bacteria	Actinobacteriota	Coriobacteriia	Coriobacteriales	Atopobiaceae	Atopobium	NA
ASV372	-1.4712	1.792	0.41167	0.93526	Bacteria	Firmicutes	Clostridia	Lachnospirales	Lachnospiraceae	Oribacterium	NA
ASV95	-1.4428	1.8089	0.4251	0.93526	Bacteria	Actinobacteriota	Actinobacteria	Corynebacteriales	Nocardiaceae	Gordonia	NA
ASV90	1.6931	2.1571	0.43252	0.93526	Bacteria	Proteobacteria	Alphaproteobacteria	Sphingomonadales	Sphingomonadaceae	Sandaracinobacter	NA
ASV817	-1.9485	2.4877	0.43348	0.93526	Bacteria	Proteobacteria	Gammaproteobacteria	Burkholderiales	Alcaligenaceae	NA	NA
ASV1_hominis	-1.1331	1.4721	0.44148	0.93526	Bacteria	Firmicutes	Bacilli	Staphylococcales	Staphylococcaceae	Staphylococcus	hominis
ASV10	-2.282	2.9839	0.44441	0.93526	Bacteria	Firmicutes	Bacilli	Lactobacillales	Carnobacteriaceae	Dolosigranulum	NA
ASV97	-1.2291	1.6346	0.45209	0.93729	Bacteria	Firmicutes	Clostridia	Peptostreptococcales-Tissierellales	NA	Murdochiella	NA
ASV109	-1.1088	1.5091	0.46247	0.93729	Bacteria	Firmicutes	Clostridia	Peptostreptococcales-Tissierellales	NA	Parvimonas	NA
ASV78	-0.85429	1.1739	0.46678	0.93729	Bacteria	Proteobacteria	Alphaproteobacteria	Caulobacterales	Caulobacteraceae	Brevundimonas	NA
ASV89	0.67591	0.96694	0.48454	0.93729	Bacteria	Cyanobacteria	Cyanobacteriia	Chloroplast	NA	NA	NA
ASV211	-1.1161	1.6276	0.49289	0.93729	Bacteria	Actinobacteriota	Actinobacteria	Micrococcales	Microbacteriaceae	Microbacterium	NA
ASV15	1.0066	1.5145	0.50631	0.93729	Bacteria	Actinobacteriota	Actinobacteria	Micrococcales	Intrasporangiaceae	NA	NA
ASV664	1.9145	2.9991	0.52324	0.93729	Bacteria	Firmicutes	NA	NA	NA	NA	NA
ASV127	-1.4057	2.2336	0.52912	0.93729	Bacteria	Firmicutes	Clostridia	Peptostreptococcales-Tissierellales	Anaerovoracaceae	Mogibacterium	NA
ASV34	0.72654	1.1897	0.5414	0.93729	Bacteria	Proteobacteria	Alphaproteobacteria	Rhodobacterales	Rhodobacteraceae	NA	NA
ASV218	1.7724	3.0015	0.55484	0.93729	Bacteria	Firmicutes	Bacilli	Lactobacillales	Carnobacteriaceae	Alloiococcus	NA
ASV327	1.502	2.5557	0.55673	0.93729	Bacteria	Firmicutes	Clostridia	Oscillospirales	Ruminococcaceae	Subdoligranulum	NA
ASV36	-0.63135	1.0787	0.55835	0.93729	Bacteria	Firmicutes	Negativicutes	Veillonellales-Selenomonadales	Veillonellaceae	Veillonella	NA
ASV381	-1.7227	2.9514	0.55942	0.93729	Bacteria	Actinobacteriota	Actinobacteria	Corynebacteriales	NA	NA	NA
ASV12	0.44746	0.7708	0.56157	0.93729	Bacteria	Firmicutes	Clostridia	Peptostreptococcales-Tissierellales	NA	Finegoldia	NA
ASV165	1.4127	2.481	0.56906	0.93729	Bacteria	Proteobacteria	Gammaproteobacteria	Burkholderiales	Oxalobacteraceae	Massilia	NA
ASV139	-1.188	2.0884	0.56946	0.93729	Bacteria	Firmicutes	Bacilli	NA	NA	NA	NA
ASV288	-1.3928	2.4658	0.57217	0.93729	Bacteria	Firmicutes	Bacilli	Erysipelotrichales	Erysipelotrichaceae	Solobacterium	NA
ASV7	0.47159	0.8363	0.57282	0.93729	Bacteria	Proteobacteria	Gammaproteobacteria	Alteromonadales	NA	NA	NA
ASV52	-0.66306	1.2034	0.58164	0.93729	Bacteria	Firmicutes	Bacilli	Staphylococcales	Gemellaceae	Gemella	NA
ASV173	1.1389	2.0831	0.58457	0.93729	Bacteria	Firmicutes	Clostridia	Oscillospirales	Ruminococcaceae	Faecalibacterium	NA
ASV69	-0.82727	1.5453	0.5924	0.93729	Bacteria	Proteobacteria	Gammaproteobacteria	NA	NA	NA	NA
ASV63	1.5693	2.98	0.59847	0.93729	Bacteria	Firmicutes	Clostridia	Peptostreptococcales-Tissierellales	Peptostreptococcaceae	Peptostreptococcus	NA
ASV88	-0.71821	1.3759	0.60167	0.93729	Bacteria	Proteobacteria	Gammaproteobacteria	Burkholderiales	Neisseriaceae	Neisseria	NA
ASV312	0.75808	1.4653	0.60492	0.93729	Bacteria	Chloroflexi	Chloroflexia	Thermomicrobiales	JG30-KF-CM45	NA	NA
ASV232	1.1068	2.2474	0.62238	0.94399	Bacteria	Proteobacteria	Gammaproteobacteria	Burkholderiales	Burkholderiaceae	Lautropia	NA
ASV430	-1.4741	2.9953	0.62263	0.94399	Bacteria	Firmicutes	Clostridia	Lachnospirales	Lachnospiraceae	Catonella	NA
ASV29	1.1535	2.3939	0.6299	0.94486	Bacteria	Actinobacteriota	Actinobacteria	Corynebacteriales	Dietziaceae	Dietzia	NA
ASV155	-0.72739	1.7288	0.67393	0.97281	Bacteria	Actinobacteriota	Actinobacteria	NA	NA	NA	NA
ASV117	0.52677	1.2735	0.67914	0.97281	Bacteria	Proteobacteria	Gammaproteobacteria	Burkholderiales	Comamonadaceae	NA	NA
ASV748	-1.2222	2.9828	0.68198	0.97281	Bacteria	Bacteroidota	Bacteroidia	Flavobacteriales	Weeksellaceae	Cloacibacterium	NA
ASV1275	1.1848	2.995	0.6924	0.97281	Bacteria	Patescibacteria	Saccharimonadia	Saccharimonadales	Saccharimonadaceae	TM7x	NA
ASV609	-0.51498	1.3196	0.69635	0.97281	Bacteria	Fusobacteriota	Fusobacteriia	Fusobacteriales	Leptotrichiaceae	Leptotrichia	NA
ASV357	0.95562	2.6182	0.71512	0.97281	Bacteria	Actinobacteriota	Coriobacteriia	Coriobacteriales	Coriobacteriaceae	Collinsella	NA
ASV262	0.66421	1.8237	0.7157	0.97281	Bacteria	Firmicutes	Bacilli	Lactobacillales	Streptococcaceae	Lactococcus	NA
ASV192	-0.8675	2.6037	0.739	0.97281	Bacteria	Actinobacteriota	Actinobacteria	Bifidobacteriales	Bifidobacteriaceae	Bifidobacterium	NA
ASV26	0.34183	1.0513	0.74507	0.97281	Bacteria	Firmicutes	Clostridia	Peptostreptococcales-Tissierellales	NA	Peptoniphilus	NA
ASV491	0.87826	2.7804	0.7521	0.97281	Bacteria	Firmicutes	Bacilli	Exiguobacterales	Exiguobacteraceae	Exiguobacterium	NA
ASV868	0.7113	2.2989	0.75701	0.97281	Bacteria	Bacteroidota	Bacteroidia	Sphingobacteriales	Sphingobacteriaceae	NA	NA
ASV47	0.76629	2.4842	0.75773	0.97281	Bacteria	Proteobacteria	Gammaproteobacteria	Enterobacterales	NA	NA	NA
ASV13	0.34371	1.1205	0.75903	0.97281	Bacteria	Actinobacteriota	Actinobacteria	Micrococcales	Micrococcaceae	NA	NA
ASV797	0.90327	2.971	0.76111	0.97281	Bacteria	Firmicutes	Clostridia	Clostridia UCG-014	NA	NA	NA
ASV808	-0.75206	2.5142	0.76484	0.97281	Bacteria	Proteobacteria	Alphaproteobacteria	Acetobacterales	Acetobacteraceae	NA	NA
ASV206	0.61389	2.0683	0.76661	0.97281	Bacteria	Firmicutes	Bacilli	Lactobacillales	Aerococcaceae	Abiotrophia	NA
ASV805	0.84315	2.844	0.76687	0.97281	Bacteria	Actinobacteriota	Actinobacteria	Frankiales	Geodermatophilaceae	Blastococcus	NA
ASV79	0.73259	2.5366	0.77273	0.97281	Bacteria	Firmicutes	Clostridia	Peptostreptococcales-Tissierellales	NA	Ezakiella	NA
ASV303	0.7238	2.6021	0.78089	0.97438	Bacteria	Firmicutes	Clostridia	NA	NA	NA	NA
ASV48	-0.2781	1.1739	0.81273	0.98973	Bacteria	Proteobacteria	Gammaproteobacteria	Pasteurellales	Pasteurellaceae	NA	NA
ASV30	0.21651	0.97399	0.82409	0.98973	Bacteria	Actinobacteriota	Actinobacteria	Corynebacteriales	Corynebacteriaceae	Lawsonella	NA
ASV215	-0.28515	1.3093	0.82759	0.98973	Bacteria	Proteobacteria	Alphaproteobacteria	Rhizobiales	Rhizobiaceae	Aureimonas	NA
ASV855	-0.62582	2.9777	0.83354	0.98973	Bacteria	Bacteroidota	Bacteroidia	Bacteroidales	Tannerellaceae	Tannerella	NA
ASV980	-0.48436	2.5716	0.8506	0.98973	Bacteria	Actinobacteriota	Actinobacteria	Propionibacteriales	Nocardioidaceae	Nocardioides	NA
ASV113	0.32696	1.8014	0.85597	0.98973	Bacteria	Firmicutes	Negativicutes	Veillonellales-Selenomonadales	Veillonellaceae	Dialister	NA
ASV35	-0.2259	1.3525	0.86735	0.98973	Bacteria	Bacteroidota	Bacteroidia	Bacteroidales	Prevotellaceae	NA	NA
ASV1_aureus	0.32175	2.0878	0.87752	0.98973	Bacteria	Firmicutes	Bacilli	Staphylococcales	Staphylococcaceae	Staphylococcus	aureus
ASV6	0.18108	1.1867	0.87872	0.98973	Bacteria	Actinobacteriota	Actinobacteria	Propionibacteriales	Propionibacteriaceae	Cutibacterium	NA
ASV221	-0.18361	1.2196	0.88033	0.98973	Bacteria	Fusobacteriota	Fusobacteriia	Fusobacteriales	Fusobacteriaceae	Fusobacterium	NA
ASV615	-0.40049	2.9917	0.89351	0.98973	Bacteria	Bacteroidota	Bacteroidia	Flavobacteriales	Flavobacteriaceae	Flavobacterium	NA
ASV325	0.23001	2.0838	0.91211	0.98973	Bacteria	Proteobacteria	Gammaproteobacteria	Alteromonadales	Alteromonadaceae	Alishewanella	NA
ASV708	0.28239	2.592	0.91324	0.98973	Bacteria	Proteobacteria	Gammaproteobacteria	Burkholderiales	Oxalobacteraceae	NA	NA
ASV91	0.10867	1.0337	0.91628	0.98973	Bacteria	Bacteroidota	Bacteroidia	Bacteroidales	Porphyromonadaceae	Porphyromonas	NA
ASV161	0.28963	2.8678	0.91956	0.98973	Bacteria	Firmicutes	Clostridia	Oscillospirales	Ruminococcaceae	Ruminococcus	NA
ASV1_capitis	-0.1346	1.3673	0.92158	0.98973	Bacteria	Firmicutes	Bacilli	Staphylococcales	Staphylococcaceae	Staphylococcus	capitis
ASV931	-0.26898	2.9878	0.92827	0.98973	Bacteria	Actinobacteriota	Actinobacteria	Propionibacteriales	Nocardioidaceae	NA	NA
ASV170	-0.12569	1.437	0.9303	0.98973	Bacteria	Bacteroidota	Bacteroidia	Bacteroidales	Bacteroidaceae	Bacteroides	NA
ASV87	-0.11969	1.8587	0.94866	0.98973	Bacteria	Firmicutes	Clostridia	Peptostreptococcales-Tissierellales	NA	Fenollaria	NA
ASV285	-0.1071	1.7726	0.95182	0.98973	Bacteria	Proteobacteria	Alphaproteobacteria	NA	NA	NA	NA
ASV40	-0.085476	1.4829	0.95403	0.98973	Bacteria	Bacteroidota	Bacteroidia	Flavobacteriales	Weeksellaceae	Chryseobacterium	NA
ASV503	0.1161	2.0815	0.95552	0.98973	Bacteria	Proteobacteria	Alphaproteobacteria	Sphingomonadales	Sphingomonadaceae	Blastomonas	NA
ASV408	0.078137	1.5655	0.96019	0.98973	Bacteria	Proteobacteria	Alphaproteobacteria	Rickettsiales	Mitochondria	NA	NA
ASV224	0.13175	2.9261	0.96409	0.98973	Bacteria	Firmicutes	Bacilli	Lactobacillales	Leuconostocaceae	Leuconostoc	NA
ASV680	0.052915	1.5536	0.97283	0.98973	Bacteria	Deinococcota	Deinococci	Deinococcales	Deinococcaceae	Deinococcus	NA
ASV1210	0.048164	1.923	0.98002	0.98973	Bacteria	Bacteroidota	Bacteroidia	Cytophagales	Hymenobacteraceae	Hymenobacter	NA
ASV142	0.022789	1.4649	0.98759	0.98973	Bacteria	Firmicutes	Clostridia	Lachnospirales	Lachnospiraceae	NA	NA
ASV589	0.038229	2.9708	0.98973	0.98973	Bacteria	Proteobacteria	Alphaproteobacteria	Azospirillales	Azospirillaceae	Skermanella	NA

## Sheet: NL Pre vs Post Local-IR
DeSeq2					2	3	4	5	6	7	8
ASV	log2FC	lfcSE	Pvalues	FDR	domain	phylum	class	order	family	genus	species		positive FC means higher in Pre
ASV59	25.757	2.6131	6.4142e-23	8.7875e-21	Bacteria	Actinobacteriota	Actinobacteria	Micrococcales	Dermacoccaceae	Kytococcus	NA
ASV312	6.2124	2.0529	0.0024765	0.15897	Bacteria	Chloroflexi	Chloroflexia	Thermomicrobiales	JG30-KF-CM45	NA	NA
ASV129	7.2771	2.4907	0.003481	0.15897	Bacteria	Proteobacteria	Gammaproteobacteria	Xanthomonadales	Xanthomonadaceae	Xanthomonas	NA
ASV258	5.5094	2.2622	0.014873	0.50939	Bacteria	Bacteroidota	Bacteroidia	Bacteroidales	Prevotellaceae	Alloprevotella	NA
ASV241	-4.9766	2.2681	0.028222	0.52196	Bacteria	Proteobacteria	Gammaproteobacteria	Xanthomonadales	Xanthomonadaceae	Stenotrophomonas	NA
ASV135	4.9232	2.2829	0.031037	0.52196	Bacteria	Actinobacteriota	Actinobacteria	Micrococcales	Dermabacteraceae	Brachybacterium	NA
ASV117	-4.4399	2.0749	0.032371	0.52196	Bacteria	Proteobacteria	Gammaproteobacteria	Burkholderiales	Comamonadaceae	NA	NA
ASV302	-5.6005	2.6326	0.03339	0.52196	Bacteria	Firmicutes	Negativicutes	Veillonellales-Selenomonadales	Veillonellaceae	Megasphaera	NA
ASV1_epidermidis	2.6335	1.2726	0.038515	0.52196	Bacteria	Firmicutes	Bacilli	Staphylococcales	Staphylococcaceae	Staphylococcus	epidermidis
ASV1_aureus	4.9123	2.4724	0.046936	0.52196	Bacteria	Firmicutes	Bacilli	Staphylococcales	Staphylococcaceae	Staphylococcus	aureus
ASV590	5.0285	2.5617	0.049647	0.52196	Bacteria	Proteobacteria	Gammaproteobacteria	Burkholderiales	Rhodocyclaceae	NA	NA
ASV288	-4.0701	2.1739	0.061166	0.52196	Bacteria	Firmicutes	Bacilli	Erysipelotrichales	Erysipelotrichaceae	Solobacterium	NA
ASV144	-2.9306	1.5936	0.06592	0.52196	Bacteria	Proteobacteria	Gammaproteobacteria	Burkholderiales	NA	NA	NA
ASV50	-3.5783	1.965	0.068595	0.52196	Bacteria	Bacteroidota	Bacteroidia	Bacteroidales	Prevotellaceae	Prevotella	NA
ASV380	-4.956	2.7248	0.06893	0.52196	Bacteria	Proteobacteria	Gammaproteobacteria	Aeromonadales	NA	NA	NA
ASV418	5.1029	2.8461	0.07298	0.52196	Bacteria	Bacteroidota	Bacteroidia	Flavobacteriales	Flavobacteriaceae	Capnocytophaga	NA
ASV300	-5.1872	2.9582	0.079519	0.52196	Bacteria	Proteobacteria	Alphaproteobacteria	Sphingomonadales	Sphingomonadaceae	Sphingobium	NA
ASV1_borealis	5.1811	3.0223	0.086476	0.52196	Bacteria	Firmicutes	Bacilli	Staphylococcales	Staphylococcaceae	Staphylococcus	borealis
ASV252	3.8747	2.2662	0.087301	0.52196	Bacteria	Proteobacteria	Gammaproteobacteria	Xanthomonadales	Xanthomonadaceae	Luteimonas	NA
ASV218	5.1574	3.0225	0.087949	0.52196	Bacteria	Firmicutes	Bacilli	Lactobacillales	Carnobacteriaceae	Alloiococcus	NA
ASV30	-3.052	1.8004	0.090044	0.52196	Bacteria	Actinobacteriota	Actinobacteria	Corynebacteriales	Corynebacteriaceae	Lawsonella	NA
ASV47	4.1108	2.4251	0.090058	0.52196	Bacteria	Proteobacteria	Gammaproteobacteria	Enterobacterales	NA	NA	NA
ASV180	5.1109	3.023	0.090897	0.52196	Bacteria	Actinobacteriota	Actinobacteria	Micrococcales	NA	NA	NA
ASV395	-5.0478	2.9907	0.091439	0.52196	Bacteria	Proteobacteria	Gammaproteobacteria	Xanthomonadales	Xanthomonadaceae	NA	NA
ASV127	-4.5372	2.7627	0.10053	0.54097	Bacteria	Firmicutes	Clostridia	Peptostreptococcales-Tissierellales	Anaerovoracaceae	Mogibacterium	NA
ASV89	2.8586	1.7647	0.10525	0.54097	Bacteria	Cyanobacteria	Cyanobacteriia	Chloroplast	NA	NA	NA
ASV63	4.3491	2.7378	0.11217	0.54097	Bacteria	Firmicutes	Clostridia	Peptostreptococcales-Tissierellales	Peptostreptococcaceae	Peptostreptococcus	NA
ASV2	1.9557	1.2378	0.11411	0.54097	Bacteria	Actinobacteriota	Actinobacteria	Corynebacteriales	Corynebacteriaceae	Corynebacterium	NA
ASV88	4.7768	3.0266	0.11451	0.54097	Bacteria	Proteobacteria	Gammaproteobacteria	Burkholderiales	Neisseriaceae	Neisseria	NA
ASV116	-4.3404	2.828	0.12484	0.57009	Bacteria	Bacteroidota	Bacteroidia	NA	NA	NA	NA
ASV48	3.4292	2.2854	0.13349	0.57282	Bacteria	Proteobacteria	Gammaproteobacteria	Pasteurellales	Pasteurellaceae	NA	NA
ASV551	-4.4872	2.9929	0.1338	0.57282	Bacteria	Bacteroidota	Bacteroidia	Flavobacteriales	Weeksellaceae	NA	NA
ASV784	4.4316	3.0314	0.14377	0.59686	Bacteria	Firmicutes	Bacilli	Bacillales	Planococcaceae	NA	NA
ASV206	4.2695	3.0341	0.15938	0.63611	Bacteria	Firmicutes	Bacilli	Lactobacillales	Aerococcaceae	Abiotrophia	NA
ASV624	-4.1824	2.9945	0.16251	0.63611	Bacteria	Verrucomicrobiota	Verrucomicrobiae	Chthoniobacterales	Chthoniobacteraceae	Candidatus Udaeobacter	NA
ASV217	-3.2011	2.41	0.18409	0.65531	Bacteria	Firmicutes	Clostridia	Lachnospirales	Lachnospiraceae	Lachnoanaerobaculum	NA
ASV619	3.9936	3.0393	0.18885	0.65531	Bacteria	Bacteroidota	Bacteroidia	Flavobacteriales	Weeksellaceae	Bergeyella	NA
ASV184	-2.2351	1.7118	0.19166	0.65531	Bacteria	Firmicutes	Bacilli	Lactobacillales	Lactobacillaceae	Lactobacillus	NA
ASV15	2.8047	2.1497	0.192	0.65531	Bacteria	Actinobacteriota	Actinobacteria	Micrococcales	Intrasporangiaceae	NA	NA
ASV232	3.9106	3.0411	0.19847	0.65531	Bacteria	Proteobacteria	Gammaproteobacteria	Burkholderiales	Burkholderiaceae	Lautropia	NA
ASV192	3.8715	3.042	0.20313	0.65531	Bacteria	Actinobacteriota	Actinobacteria	Bifidobacteriales	Bifidobacteriaceae	Bifidobacterium	NA
ASV372	-3.2451	2.5576	0.20451	0.65531	Bacteria	Firmicutes	Clostridia	Lachnospirales	Lachnospiraceae	Oribacterium	NA
ASV146	2.473	1.9541	0.20568	0.65531	Bacteria	Actinobacteriota	Actinobacteria	Micrococcales	Brevibacteriaceae	Brevibacterium	NA
ASV682	3.7148	3.045	0.22248	0.67754	Bacteria	Proteobacteria	Gammaproteobacteria	Cardiobacteriales	Cardiobacteriaceae	Cardiobacterium	NA
ASV1065	-3.6571	2.9982	0.22255	0.67754	Bacteria	Acidobacteriota	Blastocatellia	Blastocatellales	Blastocatellaceae	NA	NA
ASV268	-2.8741	2.4351	0.23787	0.70845	Bacteria	Firmicutes	Clostridia	Lachnospirales	Lachnospiraceae	Stomatobaculum	NA
ASV805	3.4772	3.0496	0.25419	0.71915	Bacteria	Actinobacteriota	Actinobacteria	Frankiales	Geodermatophilaceae	Blastococcus	NA
ASV67	-1.8749	1.6513	0.25621	0.71915	Bacteria	Actinobacteriota	Actinobacteria	Actinomycetales	Actinomycetaceae	Actinomyces	NA
ASV589	3.4188	3.0506	0.26241	0.71915	Bacteria	Proteobacteria	Alphaproteobacteria	Azospirillales	Azospirillaceae	Skermanella	NA
ASV8	1.1894	1.0726	0.26748	0.71915	Bacteria	NA	NA	NA	NA	NA	NA
ASV37	-2.2576	2.0562	0.27223	0.71915	Bacteria	Firmicutes	Bacilli	Lactobacillales	NA	NA	NA
ASV34	1.8354	1.6742	0.27296	0.71915	Bacteria	Proteobacteria	Alphaproteobacteria	Rhodobacterales	Rhodobacteraceae	NA	NA
ASV6	1.8362	1.7133	0.28384	0.7337	Bacteria	Actinobacteriota	Actinobacteria	Propionibacteriales	Propionibacteriaceae	Cutibacterium	NA
ASV35	-2.1804	2.0977	0.29861	0.75542	Bacteria	Bacteroidota	Bacteroidia	Bacteroidales	Prevotellaceae	NA	NA
ASV3	1.6247	1.5871	0.306	0.75542	Bacteria	Proteobacteria	Gammaproteobacteria	Pseudomonadales	Moraxellaceae	NA	NA
ASV152	-1.6858	1.6564	0.30879	0.75542	Bacteria	Proteobacteria	Alphaproteobacteria	Rhizobiales	Rhizobiaceae	NA	NA
ASV980	-2.9964	3.0052	0.31873	0.76608	Bacteria	Actinobacteriota	Actinobacteria	Propionibacteriales	Nocardioidaceae	Nocardioides	NA
ASV109	-2.2427	2.4166	0.3534	0.79245	Bacteria	Firmicutes	Clostridia	Peptostreptococcales-Tissierellales	NA	Parvimonas	NA
ASV170	2.8369	3.0625	0.35426	0.79245	Bacteria	Bacteroidota	Bacteroidia	Bacteroidales	Bacteroidaceae	Bacteroides	NA
ASV615	-2.6217	2.838	0.35559	0.79245	Bacteria	Bacteroidota	Bacteroidia	Flavobacteriales	Flavobacteriaceae	Flavobacterium	NA
ASV97	-2.6234	2.8401	0.35565	0.79245	Bacteria	Firmicutes	Clostridia	Peptostreptococcales-Tissierellales	NA	Murdochiella	NA
ASV142	-2.4136	2.6292	0.35863	0.79245	Bacteria	Firmicutes	Clostridia	Lachnospirales	Lachnospiraceae	NA	NA
ASV86	1.1089	1.2258	0.36565	0.7925	Bacteria	Proteobacteria	Gammaproteobacteria	Oceanospirillales	Halomonadaceae	Halomonas	NA
ASV298	2.7459	3.0644	0.37022	0.7925	Bacteria	Actinobacteriota	Actinobacteria	Actinomycetales	Actinomycetaceae	Mobiluncus	NA
ASV21	1.5871	1.8832	0.39936	0.83596	Bacteria	Actinobacteriota	Actinobacteria	Micrococcales	Micrococcaceae	Kocuria	NA
ASV430	-2.006	2.3974	0.40273	0.83596	Bacteria	Firmicutes	Clostridia	Lachnospirales	Lachnospiraceae	Catonella	NA
ASV211	-2.2704	2.7699	0.4124	0.84327	Bacteria	Actinobacteriota	Actinobacteria	Micrococcales	Microbacteriaceae	Microbacterium	NA
ASV78	1.2181	1.5415	0.42943	0.84763	Bacteria	Proteobacteria	Alphaproteobacteria	Caulobacterales	Caulobacteraceae	Brevundimonas	NA
ASV325	1.9402	2.4814	0.43429	0.84763	Bacteria	Proteobacteria	Gammaproteobacteria	Alteromonadales	Alteromonadaceae	Alishewanella	NA
ASV339	-1.4354	1.8584	0.43991	0.84763	Bacteria	Campilobacterota	Campylobacteria	Campylobacterales	Campylobacteraceae	Campylobacter	NA
ASV27	-1.4072	1.852	0.44737	0.84763	Bacteria	Proteobacteria	Gammaproteobacteria	Enterobacterales	Enterobacteriaceae	NA	NA
ASV40	-1.561	2.0775	0.45243	0.84763	Bacteria	Bacteroidota	Bacteroidia	Flavobacteriales	Weeksellaceae	Chryseobacterium	NA
ASV36	-1.1715	1.5646	0.45403	0.84763	Bacteria	Firmicutes	Negativicutes	Veillonellales-Selenomonadales	Veillonellaceae	Veillonella	NA
ASV443	1.6762	2.2578	0.45785	0.84763	Bacteria	Bacteroidota	Bacteroidia	Sphingobacteriales	Sphingobacteriaceae	Sphingobacterium	NA
ASV7	0.74189	1.1003	0.50013	0.91357	Bacteria	Proteobacteria	Gammaproteobacteria	Alteromonadales	NA	NA	NA
ASV1_hominis	-1.6675	2.5384	0.51123	0.92156	Bacteria	Firmicutes	Bacilli	Staphylococcales	Staphylococcaceae	Staphylococcus	hominis
ASV102	-0.73041	1.1395	0.52151	0.92788	Bacteria	Proteobacteria	Gammaproteobacteria	Pseudomonadales	Pseudomonadaceae	Pseudomonas	NA
ASV202	-1.8475	3.0281	0.54177	0.9304	Bacteria	Actinobacteriota	Actinobacteria	Propionibacteriales	Propionibacteriaceae	NA	NA
ASV491	-1.7679	2.9321	0.54653	0.9304	Bacteria	Firmicutes	Bacilli	Exiguobacterales	Exiguobacteraceae	Exiguobacterium	NA
ASV31	0.6631	1.1055	0.54864	0.9304	Bacteria	Proteobacteria	Gammaproteobacteria	Vibrionales	Vibrionaceae	Vibrio	NA
ASV609	1.5208	2.5447	0.55009	0.9304	Bacteria	Fusobacteriota	Fusobacteriia	Fusobacteriales	Leptotrichiaceae	Leptotrichia	NA
ASV46	-1.7359	3.0314	0.56689	0.94583	Bacteria	Proteobacteria	Gammaproteobacteria	Pseudomonadales	Moraxellaceae	Moraxella	NA
ASV739	-1.709	3.0322	0.57302	0.94583	Bacteria	Firmicutes	Negativicutes	Veillonellales-Selenomonadales	Selenomonadaceae	Selenomonas	NA
ASV69	-0.85165	1.6677	0.60959	0.97355	Bacteria	Proteobacteria	Gammaproteobacteria	NA	NA	NA	NA
ASV91	0.94131	1.8944	0.61927	0.97355	Bacteria	Bacteroidota	Bacteroidia	Bacteroidales	Porphyromonadaceae	Porphyromonas	NA
ASV751	-1.4337	2.9871	0.63124	0.97355	Bacteria	Proteobacteria	Alphaproteobacteria	Rhizobiales	Beijerinckiaceae	NA	NA
ASV155	1.2999	2.7129	0.63183	0.97355	Bacteria	Actinobacteriota	Actinobacteria	NA	NA	NA	NA
ASV139	-1.2697	2.6723	0.63469	0.97355	Bacteria	Firmicutes	Bacilli	NA	NA	NA	NA
ASV215	-1.2451	2.7005	0.64475	0.97355	Bacteria	Proteobacteria	Alphaproteobacteria	Rhizobiales	Rhizobiaceae	Aureimonas	NA
ASV125	-0.6438	1.4011	0.64589	0.97355	Bacteria	Proteobacteria	Gammaproteobacteria	Alteromonadales	Idiomarinaceae	Idiomarina	NA
ASV4	0.62548	1.3645	0.64666	0.97355	Bacteria	Firmicutes	Bacilli	Lactobacillales	Streptococcaceae	Streptococcus	NA
ASV383	-0.82874	1.9234	0.66656	0.97891	Bacteria	Patescibacteria	Saccharimonadia	Saccharimonadales	Saccharimonadaceae	NA	NA
ASV160	0.87682	2.0437	0.6679	0.97891	Bacteria	Proteobacteria	Alphaproteobacteria	Sphingomonadales	Sphingomonadaceae	Sphingomonas	NA
ASV680	-1.1737	2.8084	0.67602	0.97891	Bacteria	Deinococcota	Deinococci	Deinococcales	Deinococcaceae	Deinococcus	NA
ASV266	1.0958	2.6462	0.67881	0.97891	Bacteria	Firmicutes	Bacilli	Lactobacillales	Enterococcaceae	NA	NA
ASV171	-1.145	2.9764	0.70047	0.99963	Bacteria	Actinobacteriota	Coriobacteriia	Coriobacteriales	Atopobiaceae	Atopobium	NA
ASV12	0.64643	1.893	0.73274	1	Bacteria	Firmicutes	Clostridia	Peptostreptococcales-Tissierellales	NA	Finegoldia	NA
ASV52	-0.60945	1.8258	0.73853	1	Bacteria	Firmicutes	Bacilli	Staphylococcales	Gemellaceae	Gemella	NA
ASV503	-0.88472	3.0519	0.7719	1	Bacteria	Proteobacteria	Alphaproteobacteria	Sphingomonadales	Sphingomonadaceae	Blastomonas	NA
ASV95	-0.74757	2.7187	0.78334	1	Bacteria	Actinobacteriota	Actinobacteria	Corynebacteriales	Nocardiaceae	Gordonia	NA
ASV26	0.52191	1.9108	0.78475	1	Bacteria	Firmicutes	Clostridia	Peptostreptococcales-Tissierellales	NA	Peptoniphilus	NA
ASV54	-0.76126	2.7989	0.78563	1	Bacteria	Actinobacteriota	Actinobacteria	Micrococcales	Micrococcaceae	Rothia	NA
ASV1_pettenkoferi	-0.76923	2.9752	0.79598	1	Bacteria	Firmicutes	Bacilli	Staphylococcales	Staphylococcaceae	Staphylococcus	pettenkoferi
ASV25	0.27487	1.0692	0.79712	1	Bacteria	Proteobacteria	Gammaproteobacteria	Vibrionales	Vibrionaceae	NA	NA
ASV686	-0.7412	2.9819	0.8037	1	Bacteria	Actinobacteriota	Actinobacteria	Micrococcales	Beutenbergiaceae	NA	NA
ASV113	0.61509	2.507	0.80619	1	Bacteria	Firmicutes	Negativicutes	Veillonellales-Selenomonadales	Veillonellaceae	Dialister	NA
ASV141	-0.69578	2.9121	0.81116	1	Bacteria	Actinobacteriota	Actinobacteria	Actinomycetales	Actinomycetaceae	Varibaculum	NA
ASV262	-0.42539	2.1008	0.83954	1	Bacteria	Firmicutes	Bacilli	Lactobacillales	Streptococcaceae	Lactococcus	NA
ASV111	0.61163	3.0375	0.84042	1	Bacteria	Firmicutes	Clostridia	Peptostreptococcales-Tissierellales	NA	NA	NA
ASV165	-0.43635	2.313	0.85037	1	Bacteria	Proteobacteria	Gammaproteobacteria	Burkholderiales	Oxalobacteraceae	Massilia	NA
ASV1524	0.55874	3.028	0.8536	1	Bacteria	Actinobacteriota	Thermoleophilia	Gaiellales	Gaiellaceae	Gaiella	NA
ASV28	0.24627	1.3409	0.85428	1	Bacteria	Proteobacteria	Gammaproteobacteria	Pseudomonadales	Moraxellaceae	Acinetobacter	NA
ASV18	0.1929	1.0624	0.85592	1	Bacteria	Proteobacteria	Alphaproteobacteria	Sphingomonadales	Sphingomonadaceae	NA	NA
ASV53	0.29359	1.6749	0.86086	1	Bacteria	Firmicutes	Clostridia	Peptostreptococcales-Tissierellales	NA	Anaerococcus	NA
ASV16	-0.1914	1.2721	0.8804	1	Bacteria	Proteobacteria	Alphaproteobacteria	Rhizobiales	Beijerinckiaceae	Methylobacterium-Methylorubrum	NA
ASV405	-0.41784	2.9146	0.886	1	Bacteria	Actinobacteriota	Actinobacteria	Micrococcales	Dermatophilaceae	NA	NA
ASV221	-0.26401	1.9444	0.892	1	Bacteria	Fusobacteriota	Fusobacteriia	Fusobacteriales	Fusobacteriaceae	Fusobacterium	NA
ASV1218	0.3812	2.9663	0.89775	1	Bacteria	Proteobacteria	Alphaproteobacteria	Rhizobiales	Xanthobacteraceae	NA	NA
ASV62	-0.35285	2.8465	0.90135	1	Bacteria	Patescibacteria	Saccharimonadia	Saccharimonadales	Saccharimonadaceae	TM7a	NA
ASV286	-0.31341	2.552	0.90226	1	Bacteria	Proteobacteria	Alphaproteobacteria	Rhizobiales	Beijerinckiaceae	Bosea	NA
ASV29	-0.27685	2.488	0.9114	1	Bacteria	Actinobacteriota	Actinobacteria	Corynebacteriales	Dietziaceae	Dietzia	NA
ASV1_capitis	0.20594	2.2659	0.92759	1	Bacteria	Firmicutes	Bacilli	Staphylococcales	Staphylococcaceae	Staphylococcus	capitis
ASV665	0.23538	2.7242	0.93115	1	Bacteria	Actinobacteriota	Actinobacteria	Pseudonocardiales	Pseudonocardiaceae	Pseudonocardia	NA
ASV674	0.23591	3.057	0.93849	1	Bacteria	Planctomycetota	Planctomycetes	Pirellulales	Pirellulaceae	Pir4 lineage	NA
ASV408	0.20869	2.827	0.94115	1	Bacteria	Proteobacteria	Alphaproteobacteria	Rickettsiales	Mitochondria	NA	NA
ASV42	-0.14459	2.2451	0.94865	1	Bacteria	Proteobacteria	Alphaproteobacteria	Acetobacterales	Acetobacteraceae	Roseomonas	NA
ASV1636	0.17814	2.9974	0.95261	1	Bacteria	Proteobacteria	Alphaproteobacteria	Rhizobiales	Devosiaceae	Devosia	NA
ASV931	-0.14757	2.9919	0.96066	1	Bacteria	Actinobacteriota	Actinobacteria	Propionibacteriales	Nocardioidaceae	NA	NA
ASV277	0.094452	1.9618	0.9616	1	Bacteria	Actinobacteriota	Actinobacteria	Micrococcales	Dermacoccaceae	NA	NA
ASV107	0.033902	2.2621	0.98804	1	Bacteria	Proteobacteria	Alphaproteobacteria	Rhodobacterales	Rhodobacteraceae	Paracoccus	NA
ASV1077	0.039716	3.0175	0.9895	1	Bacteria	Proteobacteria	Gammaproteobacteria	Cellvibrionales	Cellvibrionaceae	Cellvibrio	NA
ASV13	-0.014989	1.6959	0.99295	1	Bacteria	Actinobacteriota	Actinobacteria	Micrococcales	Micrococcaceae	NA	NA
ASV1_saccharolyticus	0	0	1	1	Bacteria	Firmicutes	Bacilli	Staphylococcales	Staphylococcaceae	Staphylococcus	saccharolyticus
ASV57	0	0	1	1	Bacteria	Proteobacteria	Gammaproteobacteria	Pseudomonadales	Pseudomonadaceae	NA	NA
ASV79	0	0	1	1	Bacteria	Firmicutes	Clostridia	Peptostreptococcales-Tissierellales	NA	Ezakiella	NA
ASV341	0	0	1	1	Bacteria	Actinobacteriota	Actinobacteria	Corynebacteriales	Mycobacteriaceae	Mycobacterium	NA
ASV596	0	0	1	1	Bacteria	Actinobacteriota	Actinobacteria	Corynebacteriales	Nocardiaceae	Rhodococcus	NA

## Sheet: Pre Local-IR L v NL
DeSeq2					2	3	4	5	6	7	8
ASV	log2FC	lfcSE	Pvalues	FDR	domain	phylum	class	order	family	genus	species		positive FC means higher in NonLesional
ASV90	-23.512	2.9945	4.1016e-15	4.7169e-13	Bacteria	Proteobacteria	Alphaproteobacteria	Sphingomonadales	Sphingomonadaceae	Sandaracinobacter	NA
ASV62	-7.0596	2.1388	0.00096432	0.055448	Bacteria	Patescibacteria	Saccharimonadia	Saccharimonadales	Saccharimonadaceae	TM7a	NA
ASV117	-5.0038	1.5879	0.0016265	0.06235	Bacteria	Proteobacteria	Gammaproteobacteria	Burkholderiales	Comamonadaceae	NA	NA
ASV30	-2.7094	0.96527	0.0050022	0.14381	Bacteria	Actinobacteriota	Actinobacteria	Corynebacteriales	Corynebacteriaceae	Lawsonella	NA
ASV3	1.9071	0.75102	0.011106	0.25544	Bacteria	Proteobacteria	Gammaproteobacteria	Pseudomonadales	Moraxellaceae	NA	NA
ASV42	-3.0477	1.3631	0.025356	0.48599	Bacteria	Proteobacteria	Alphaproteobacteria	Acetobacterales	Acetobacteraceae	Roseomonas	NA
ASV8	1.5298	0.71236	0.03175	0.5216	Bacteria	NA	NA	NA	NA	NA	NA
ASV1_hominis	-4.0158	2.0648	0.051793	0.74452	Bacteria	Firmicutes	Bacilli	Staphylococcales	Staphylococcaceae	Staphylococcus	hominis
ASV36	1.839	1.0332	0.075105	0.78118	Bacteria	Firmicutes	Negativicutes	Veillonellales-Selenomonadales	Veillonellaceae	Veillonella	NA
ASV162	-5.0914	2.8994	0.079084	0.78118	Bacteria	Actinobacteriota	Actinobacteria	Micrococcales	Microbacteriaceae	Pseudoclavibacter	NA
ASV40	-2.9025	1.6541	0.079301	0.78118	Bacteria	Bacteroidota	Bacteroidia	Flavobacteriales	Weeksellaceae	Chryseobacterium	NA
ASV1_pasteuri	-4.3885	2.5411	0.084158	0.78118	Bacteria	Firmicutes	Bacilli	Staphylococcales	Staphylococcaceae	Staphylococcus	pasteuri
ASV1_warneri	-4.9078	2.914	0.092135	0.78118	Bacteria	Firmicutes	Bacilli	Staphylococcales	Staphylococcaceae	Staphylococcus	warneri
ASV1_auricularis	-4.941	3.0001	0.099566	0.78118	Bacteria	Firmicutes	Bacilli	Staphylococcales	Staphylococcaceae	Staphylococcus	auricularis
ASV590	3.9096	2.4506	0.11063	0.78118	Bacteria	Proteobacteria	Gammaproteobacteria	Burkholderiales	Rhodocyclaceae	NA	NA
ASV178	-2.6839	1.7023	0.11487	0.78118	Bacteria	Actinobacteriota	Actinobacteria	Micrococcales	Microbacteriaceae	NA	NA
ASV28	1.3237	0.84316	0.11644	0.78118	Bacteria	Proteobacteria	Gammaproteobacteria	Pseudomonadales	Moraxellaceae	Acinetobacter	NA
ASV1_epidermidis	1.1228	0.7266	0.12227	0.78118	Bacteria	Firmicutes	Bacilli	Staphylococcales	Staphylococcaceae	Staphylococcus	epidermidis
ASV241	-4.4089	2.9579	0.13609	0.78159	Bacteria	Proteobacteria	Gammaproteobacteria	Xanthomonadales	Xanthomonadaceae	Stenotrophomonas	NA
ASV50	2.0733	1.4014	0.13902	0.78159	Bacteria	Bacteroidota	Bacteroidia	Bacteroidales	Prevotellaceae	Prevotella	NA
ASV18	0.97879	0.66779	0.14272	0.78159	Bacteria	Proteobacteria	Alphaproteobacteria	Sphingomonadales	Sphingomonadaceae	NA	NA
ASV1210	-3.628	2.6155	0.16541	0.81778	Bacteria	Bacteroidota	Bacteroidia	Cytophagales	Hymenobacteraceae	Hymenobacter	NA
ASV285	-3.5889	2.6113	0.16933	0.81778	Bacteria	Proteobacteria	Alphaproteobacteria	NA	NA	NA	NA
ASV87	-4.1171	3.0051	0.17067	0.81778	Bacteria	Firmicutes	Clostridia	Peptostreptococcales-Tissierellales	NA	Fenollaria	NA
ASV339	2.4193	1.8361	0.18764	0.82006	Bacteria	Campilobacterota	Campylobacteria	Campylobacterales	Campylobacteraceae	Campylobacter	NA
ASV443	2.3241	1.7968	0.19585	0.82006	Bacteria	Bacteroidota	Bacteroidia	Sphingobacteriales	Sphingobacteriaceae	Sphingobacterium	NA
ASV129	2.6028	2.0192	0.19739	0.82006	Bacteria	Proteobacteria	Gammaproteobacteria	Xanthomonadales	Xanthomonadaceae	Xanthomonas	NA
ASV569	-3.82	3.0028	0.20333	0.82006	Bacteria	Firmicutes	Bacilli	Erysipelotrichales	Erysipelatoclostridiaceae	Catenibacterium	NA
ASV383	-2.4133	1.917	0.20807	0.82006	Bacteria	Patescibacteria	Saccharimonadia	Saccharimonadales	Saccharimonadaceae	NA	NA
ASV142	-2.6634	2.143	0.21393	0.82006	Bacteria	Firmicutes	Clostridia	Lachnospirales	Lachnospiraceae	NA	NA
ASV680	-2.079	1.711	0.22434	0.83224	Bacteria	Deinococcota	Deinococci	Deinococcales	Deinococcaceae	Deinococcus	NA
ASV503	-3.5387	3.0107	0.23984	0.86194	Bacteria	Proteobacteria	Alphaproteobacteria	Sphingomonadales	Sphingomonadaceae	Blastomonas	NA
ASV1_aureus	2.3813	2.0664	0.24915	0.86415	Bacteria	Firmicutes	Bacilli	Staphylococcales	Staphylococcaceae	Staphylococcus	aureus
ASV6	-1.1904	1.0926	0.27594	0.86415	Bacteria	Actinobacteriota	Actinobacteria	Propionibacteriales	Propionibacteriaceae	Cutibacterium	NA
ASV16	0.93829	0.86493	0.278	0.86415	Bacteria	Proteobacteria	Alphaproteobacteria	Rhizobiales	Beijerinckiaceae	Methylobacterium-Methylorubrum	NA
ASV155	2.4731	2.293	0.2808	0.86415	Bacteria	Actinobacteriota	Actinobacteria	NA	NA	NA	NA
ASV125	-0.96529	0.92696	0.29771	0.86415	Bacteria	Proteobacteria	Gammaproteobacteria	Alteromonadales	Idiomarinaceae	Idiomarina	NA
ASV215	-1.7309	1.722	0.31483	0.86415	Bacteria	Proteobacteria	Alphaproteobacteria	Rhizobiales	Rhizobiaceae	Aureimonas	NA
ASV327	-3.007	3.0183	0.31913	0.86415	Bacteria	Firmicutes	Clostridia	Oscillospirales	Ruminococcaceae	Subdoligranulum	NA
ASV418	2.3562	2.3675	0.31963	0.86415	Bacteria	Bacteroidota	Bacteroidia	Flavobacteriales	Flavobacteriaceae	Capnocytophaga	NA
ASV78	1.0283	1.0894	0.3452	0.86415	Bacteria	Proteobacteria	Alphaproteobacteria	Caulobacterales	Caulobacteraceae	Brevundimonas	NA
ASV48	1.3569	1.4469	0.34835	0.86415	Bacteria	Proteobacteria	Gammaproteobacteria	Pasteurellales	Pasteurellaceae	NA	NA
ASV430	2.7888	3.0044	0.35329	0.86415	Bacteria	Firmicutes	Clostridia	Lachnospirales	Lachnospiraceae	Catonella	NA
ASV4	0.67214	0.72701	0.35521	0.86415	Bacteria	Firmicutes	Bacilli	Lactobacillales	Streptococcaceae	Streptococcus	NA
ASV52	-1.249	1.3548	0.35659	0.86415	Bacteria	Firmicutes	Bacilli	Staphylococcales	Gemellaceae	Gemella	NA
ASV218	2.471	2.6947	0.35915	0.86415	Bacteria	Firmicutes	Bacilli	Lactobacillales	Carnobacteriaceae	Alloiococcus	NA
ASV1_pettenkoferi	-2.455	2.7517	0.3723	0.86415	Bacteria	Firmicutes	Bacilli	Staphylococcales	Staphylococcaceae	Staphylococcus	pettenkoferi
ASV252	-1.2624	1.4247	0.37559	0.86415	Bacteria	Proteobacteria	Gammaproteobacteria	Xanthomonadales	Xanthomonadaceae	Luteimonas	NA
ASV739	-2.6637	3.0245	0.37848	0.86415	Bacteria	Firmicutes	Negativicutes	Veillonellales-Selenomonadales	Selenomonadaceae	Selenomonas	NA
ASV303	-2.6028	3.0257	0.38965	0.86415	Bacteria	Firmicutes	Clostridia	NA	NA	NA	NA
ASV674	-2.3673	2.7666	0.39219	0.86415	Bacteria	Planctomycetota	Planctomycetes	Pirellulales	Pirellulaceae	Pir4 lineage	NA
ASV12	0.92115	1.0925	0.39914	0.86415	Bacteria	Firmicutes	Clostridia	Peptostreptococcales-Tissierellales	NA	Finegoldia	NA
ASV170	-1.5528	1.8584	0.40341	0.86415	Bacteria	Bacteroidota	Bacteroidia	Bacteroidales	Bacteroidaceae	Bacteroides	NA
ASV611	-2.1985	2.7311	0.42083	0.86415	Bacteria	Proteobacteria	Alphaproteobacteria	Rhodobacterales	Rhodobacteraceae	Amaricoccus	NA
ASV277	1.4336	1.8116	0.42873	0.86415	Bacteria	Actinobacteriota	Actinobacteria	Micrococcales	Dermacoccaceae	NA	NA
ASV88	-1.398	1.7763	0.43128	0.86415	Bacteria	Proteobacteria	Gammaproteobacteria	Burkholderiales	Neisseriaceae	Neisseria	NA
ASV53	-0.76224	0.97777	0.43564	0.86415	Bacteria	Firmicutes	Clostridia	Peptostreptococcales-Tissierellales	NA	Anaerococcus	NA
ASV109	-1.4213	1.8526	0.44298	0.86415	Bacteria	Firmicutes	Clostridia	Peptostreptococcales-Tissierellales	NA	Parvimonas	NA
ASV258	1.1989	1.5943	0.45206	0.86415	Bacteria	Bacteroidota	Bacteroidia	Bacteroidales	Prevotellaceae	Alloprevotella	NA
ASV15	-1.1549	1.5753	0.46348	0.86415	Bacteria	Actinobacteriota	Actinobacteria	Micrococcales	Intrasporangiaceae	NA	NA
ASV21	0.93763	1.2813	0.46431	0.86415	Bacteria	Actinobacteriota	Actinobacteria	Micrococcales	Micrococcaceae	Kocuria	NA
ASV25	-0.53337	0.73146	0.46589	0.86415	Bacteria	Proteobacteria	Gammaproteobacteria	Vibrionales	Vibrionaceae	NA	NA
ASV1_lugdunensis	-1.834	2.5785	0.47693	0.86562	Bacteria	Firmicutes	Bacilli	Staphylococcales	Staphylococcaceae	Staphylococcus	lugdunensis
ASV173	-1.6986	2.4145	0.48174	0.86562	Bacteria	Firmicutes	Clostridia	Oscillospirales	Ruminococcaceae	Faecalibacterium	NA
ASV35	-1.1398	1.6835	0.49837	0.87689	Bacteria	Bacteroidota	Bacteroidia	Bacteroidales	Prevotellaceae	NA	NA
ASV7	-0.52133	0.77883	0.50326	0.87689	Bacteria	Proteobacteria	Gammaproteobacteria	Alteromonadales	NA	NA	NA
ASV679	1.8782	2.9689	0.52697	0.88372	Bacteria	Firmicutes	Bacilli	Bacillales	Bacillaceae	NA	NA
ASV286	-1.4919	2.429	0.53908	0.88372	Bacteria	Proteobacteria	Alphaproteobacteria	Rhizobiales	Beijerinckiaceae	Bosea	NA
ASV102	0.40133	0.65943	0.54278	0.88372	Bacteria	Proteobacteria	Gammaproteobacteria	Pseudomonadales	Pseudomonadaceae	Pseudomonas	NA
ASV880	-1.8134	2.982	0.54311	0.88372	Bacteria	Actinobacteriota	Actinobacteria	Micrococcales	Promicromonosporaceae	NA	NA
ASV1_capitis	0.87818	1.4531	0.5456	0.88372	Bacteria	Firmicutes	Bacilli	Staphylococcales	Staphylococcaceae	Staphylococcus	capitis
ASV113	-1.1657	2.164	0.59011	0.91573	Bacteria	Firmicutes	Negativicutes	Veillonellales-Selenomonadales	Veillonellaceae	Dialister	NA
ASV232	-1.1339	2.1425	0.59662	0.91573	Bacteria	Proteobacteria	Gammaproteobacteria	Burkholderiales	Burkholderiaceae	Lautropia	NA
ASV206	1.1454	2.2193	0.60579	0.91573	Bacteria	Firmicutes	Bacilli	Lactobacillales	Aerococcaceae	Abiotrophia	NA
ASV34	-0.62753	1.2612	0.61879	0.91573	Bacteria	Proteobacteria	Alphaproteobacteria	Rhodobacterales	Rhodobacteraceae	NA	NA
ASV63	0.99429	2.1012	0.63606	0.91573	Bacteria	Firmicutes	Clostridia	Peptostreptococcales-Tissierellales	Peptostreptococcaceae	Peptostreptococcus	NA
ASV2	-0.24332	0.5743	0.6718	0.91573	Bacteria	Actinobacteriota	Actinobacteria	Corynebacteriales	Corynebacteriaceae	Corynebacterium	NA
ASV47	-0.91611	2.1691	0.67277	0.91573	Bacteria	Proteobacteria	Gammaproteobacteria	Enterobacterales	NA	NA	NA
ASV107	0.83637	2.0129	0.67777	0.91573	Bacteria	Proteobacteria	Alphaproteobacteria	Rhodobacterales	Rhodobacteraceae	Paracoccus	NA
ASV221	-0.47305	1.1412	0.6785	0.91573	Bacteria	Fusobacteriota	Fusobacteriia	Fusobacteriales	Fusobacteriaceae	Fusobacterium	NA
ASV31	-0.29893	0.73695	0.68501	0.91573	Bacteria	Proteobacteria	Gammaproteobacteria	Vibrionales	Vibrionaceae	Vibrio	NA
ASV325	0.87766	2.2456	0.69591	0.91573	Bacteria	Proteobacteria	Gammaproteobacteria	Alteromonadales	Alteromonadaceae	Alishewanella	NA
ASV491	-1.0708	2.7547	0.6975	0.91573	Bacteria	Firmicutes	Bacilli	Exiguobacterales	Exiguobacteraceae	Exiguobacterium	NA
ASV160	-0.75734	1.9528	0.69814	0.91573	Bacteria	Proteobacteria	Alphaproteobacteria	Sphingomonadales	Sphingomonadaceae	Sphingomonas	NA
ASV165	-0.72068	1.8992	0.70435	0.91573	Bacteria	Proteobacteria	Gammaproteobacteria	Burkholderiales	Oxalobacteraceae	Massilia	NA
ASV211	-0.96863	2.5958	0.70904	0.91573	Bacteria	Actinobacteriota	Actinobacteria	Micrococcales	Microbacteriaceae	Microbacterium	NA
ASV609	-0.56635	1.5286	0.71101	0.91573	Bacteria	Fusobacteriota	Fusobacteriia	Fusobacteriales	Leptotrichiaceae	Leptotrichia	NA
ASV184	0.72962	1.9775	0.71216	0.91573	Bacteria	Firmicutes	Bacilli	Lactobacillales	Lactobacillaceae	Lactobacillus	NA
ASV91	-0.38809	1.0588	0.71396	0.91573	Bacteria	Bacteroidota	Bacteroidia	Bacteroidales	Porphyromonadaceae	Porphyromonas	NA
ASV89	0.32993	0.9091	0.71666	0.91573	Bacteria	Cyanobacteria	Cyanobacteriia	Chloroplast	NA	NA	NA
ASV192	1.0116	2.9909	0.73519	0.92656	Bacteria	Actinobacteriota	Actinobacteria	Bifidobacteriales	Bifidobacteriaceae	Bifidobacterium	NA
ASV357	-0.9363	2.8355	0.74124	0.92656	Bacteria	Actinobacteriota	Coriobacteriia	Coriobacteriales	Coriobacteriaceae	Collinsella	NA
ASV144	-0.53825	1.832	0.76891	0.93901	Bacteria	Proteobacteria	Gammaproteobacteria	Burkholderiales	NA	NA	NA
ASV152	-0.30644	1.0463	0.76962	0.93901	Bacteria	Proteobacteria	Alphaproteobacteria	Rhizobiales	Rhizobiaceae	NA	NA
ASV1_borealis	-0.63074	2.247	0.77893	0.93901	Bacteria	Firmicutes	Bacilli	Staphylococcales	Staphylococcaceae	Staphylococcus	borealis
ASV27	0.46183	1.6893	0.78456	0.93901	Bacteria	Proteobacteria	Gammaproteobacteria	Enterobacterales	Enterobacteriaceae	NA	NA
ASV1_haemolyticus	-0.66475	2.5924	0.79763	0.93901	Bacteria	Firmicutes	Bacilli	Staphylococcales	Staphylococcaceae	Staphylococcus	haemolyticus
ASV146	0.34841	1.4272	0.80714	0.93901	Bacteria	Actinobacteriota	Actinobacteria	Micrococcales	Brevibacteriaceae	Brevibacterium	NA
ASV29	-0.46164	2.0502	0.82185	0.93901	Bacteria	Actinobacteriota	Actinobacteria	Corynebacteriales	Dietziaceae	Dietzia	NA
ASV37	-0.30967	1.3788	0.8223	0.93901	Bacteria	Firmicutes	Bacilli	Lactobacillales	NA	NA	NA
ASV262	-0.41143	1.8574	0.82469	0.93901	Bacteria	Firmicutes	Bacilli	Lactobacillales	Streptococcaceae	Lactococcus	NA
ASV86	0.16755	0.81857	0.83782	0.93935	Bacteria	Proteobacteria	Gammaproteobacteria	Oceanospirillales	Halomonadaceae	Halomonas	NA
ASV288	-0.56154	2.8091	0.84156	0.93935	Bacteria	Firmicutes	Bacilli	Erysipelotrichales	Erysipelotrichaceae	Solobacterium	NA
ASV13	0.19467	1.0259	0.8495	0.93935	Bacteria	Actinobacteriota	Actinobacteria	Micrococcales	Micrococcaceae	NA	NA
ASV171	0.5285	3.0171	0.86095	0.94294	Bacteria	Actinobacteriota	Coriobacteriia	Coriobacteriales	Atopobiaceae	Atopobium	NA
ASV372	0.47971	3.0014	0.87302	0.94714	Bacteria	Firmicutes	Clostridia	Lachnospirales	Lachnospiraceae	Oribacterium	NA
ASV708	0.4142	2.9693	0.88906	0.94773	Bacteria	Proteobacteria	Gammaproteobacteria	Burkholderiales	Oxalobacteraceae	NA	NA
ASV268	0.41873	3.0288	0.89004	0.94773	Bacteria	Firmicutes	Clostridia	Lachnospirales	Lachnospiraceae	Stomatobaculum	NA
ASV135	0.25778	2.1644	0.9052	0.95502	Bacteria	Actinobacteriota	Actinobacteria	Micrococcales	Dermabacteraceae	Brachybacterium	NA
ASV26	0.10115	1.0606	0.92402	0.96091	Bacteria	Firmicutes	Clostridia	Peptostreptococcales-Tissierellales	NA	Peptoniphilus	NA
ASV67	-0.11555	1.2697	0.92749	0.96091	Bacteria	Actinobacteriota	Actinobacteria	Actinomycetales	Actinomycetaceae	Actinomyces	NA
ASV96	-0.11188	2.4225	0.96317	0.98867	Bacteria	Actinobacteriota	Actinobacteria	Corynebacteriales	Corynebacteriaceae	Turicella	NA
ASV69	0.054896	1.5352	0.97147	0.98867	Bacteria	Proteobacteria	Gammaproteobacteria	NA	NA	NA	NA
ASV59	-0.042638	2.4028	0.98584	0.99104	Bacteria	Actinobacteriota	Actinobacteria	Micrococcales	Dermacoccaceae	Kytococcus	NA
ASV312	-0.015656	1.3933	0.99104	0.99104	Bacteria	Chloroflexi	Chloroflexia	Thermomicrobiales	JG30-KF-CM45	NA	NA

## Sheet: Post Local-IR L v NL
DeSeq2					2	3	4	5	6	7	8
ASV	log2FC	lfcSE	Pvalues	FDR	domain	phylum	class	order	family	genus	species		positive FC means higher in NonLesional
ASV1_warneri	-23.53	2.5514	2.9046e-20	3.6017e-18	Bacteria	Firmicutes	Bacilli	Staphylococcales	Staphylococcaceae	Staphylococcus	warneri
ASV178	-7.5885	2.0062	0.0001553	0.0096289	Bacteria	Actinobacteriota	Actinobacteria	Micrococcales	Microbacteriaceae	NA	NA
ASV87	-6.232	2.3052	0.0068622	0.25112	Bacteria	Firmicutes	Clostridia	Peptostreptococcales-Tissierellales	NA	Fenollaria	NA
ASV312	-5.6308	2.1266	0.0081006	0.25112	Bacteria	Chloroflexi	Chloroflexia	Thermomicrobiales	JG30-KF-CM45	NA	NA
ASV6	-3.7718	1.7441	0.03057	0.57402	Bacteria	Actinobacteriota	Actinobacteria	Propionibacteriales	Propionibacteriaceae	Cutibacterium	NA
ASV155	-4.4495	2.0925	0.033472	0.57402	Bacteria	Actinobacteriota	Actinobacteria	NA	NA	NA	NA
ASV40	-3.6082	1.7421	0.038341	0.57402	Bacteria	Bacteroidota	Bacteroidia	Flavobacteriales	Weeksellaceae	Chryseobacterium	NA
ASV90	-5.1128	2.4698	0.038442	0.57402	Bacteria	Proteobacteria	Alphaproteobacteria	Sphingomonadales	Sphingomonadaceae	Sandaracinobacter	NA
ASV3	-3.2667	1.6038	0.041662	0.57402	Bacteria	Proteobacteria	Gammaproteobacteria	Pseudomonadales	Moraxellaceae	NA	NA
ASV418	-4.8026	2.5809	0.062774	0.7784	Bacteria	Bacteroidota	Bacteroidia	Flavobacteriales	Flavobacteriaceae	Capnocytophaga	NA
ASV184	3.6574	2.0724	0.077599	0.87476	Bacteria	Firmicutes	Bacilli	Lactobacillales	Lactobacillaceae	Lactobacillus	NA
ASV170	-4.1463	2.4805	0.094612	0.90457	Bacteria	Bacteroidota	Bacteroidia	Bacteroidales	Bacteroidaceae	Bacteroides	NA
ASV817	-4.7122	2.821	0.094834	0.90457	Bacteria	Proteobacteria	Gammaproteobacteria	Burkholderiales	Alcaligenaceae	NA	NA
ASV88	-3.2872	2.0248	0.1045	0.92554	Bacteria	Proteobacteria	Gammaproteobacteria	Burkholderiales	Neisseriaceae	Neisseria	NA
ASV15	-3.0987	2.0127	0.12367	0.99616	Bacteria	Actinobacteriota	Actinobacteria	Micrococcales	Intrasporangiaceae	NA	NA
ASV258	-2.6965	1.7889	0.13172	0.99616	Bacteria	Bacteroidota	Bacteroidia	Bacteroidales	Prevotellaceae	Alloprevotella	NA
ASV345	-4.671	3.2002	0.1444	0.99616	Bacteria	Bacteroidota	Bacteroidia	Flavobacteriales	Weeksellaceae	Empedobacter	NA
ASV48	-2.5182	1.769	0.15457	0.99616	Bacteria	Proteobacteria	Gammaproteobacteria	Pasteurellales	Pasteurellaceae	NA	NA
ASV95	-2.7744	1.9755	0.1602	0.99616	Bacteria	Actinobacteriota	Actinobacteria	Corynebacteriales	Nocardiaceae	Gordonia	NA
ASV62	-2.8269	2.1181	0.18199	0.99616	Bacteria	Patescibacteria	Saccharimonadia	Saccharimonadales	Saccharimonadaceae	TM7a	NA
ASV42	-2.072	1.5583	0.18362	0.99616	Bacteria	Proteobacteria	Alphaproteobacteria	Acetobacterales	Acetobacteraceae	Roseomonas	NA
ASV609	-2.5403	1.9462	0.1918	0.99616	Bacteria	Fusobacteriota	Fusobacteriia	Fusobacteriales	Leptotrichiaceae	Leptotrichia	NA
ASV1_hominis	-2.1697	1.7247	0.2084	0.99616	Bacteria	Firmicutes	Bacilli	Staphylococcales	Staphylococcaceae	Staphylococcus	hominis
ASV341	-3.9104	3.2059	0.22256	0.99616	Bacteria	Actinobacteriota	Actinobacteria	Corynebacteriales	Mycobacteriaceae	Mycobacterium	NA
ASV232	-3.8868	3.2061	0.2254	0.99616	Bacteria	Proteobacteria	Gammaproteobacteria	Burkholderiales	Burkholderiaceae	Lautropia	NA
ASV192	-3.7337	3.0932	0.22742	0.99616	Bacteria	Actinobacteriota	Actinobacteria	Bifidobacteriales	Bifidobacteriaceae	Bifidobacterium	NA
ASV34	-1.7986	1.5179	0.23605	0.99616	Bacteria	Proteobacteria	Alphaproteobacteria	Rhodobacterales	Rhodobacteraceae	NA	NA
ASV89	-1.8102	1.6305	0.2669	0.99616	Bacteria	Cyanobacteria	Cyanobacteriia	Chloroplast	NA	NA	NA
ASV10	-3.5503	3.2097	0.26867	0.99616	Bacteria	Firmicutes	Bacilli	Lactobacillales	Carnobacteriaceae	Dolosigranulum	NA
ASV285	-2.5877	2.4569	0.29224	0.99616	Bacteria	Proteobacteria	Alphaproteobacteria	NA	NA	NA	NA
ASV47	-3.3083	3.1986	0.301	0.99616	Bacteria	Proteobacteria	Gammaproteobacteria	Enterobacterales	NA	NA	NA
ASV79	-3.3178	3.2123	0.30169	0.99616	Bacteria	Firmicutes	Clostridia	Peptostreptococcales-Tissierellales	NA	Ezakiella	NA
ASV503	-2.616	2.699	0.33242	0.99616	Bacteria	Proteobacteria	Alphaproteobacteria	Sphingomonadales	Sphingomonadaceae	Blastomonas	NA
ASV2	-1.0858	1.1886	0.36098	0.99616	Bacteria	Actinobacteriota	Actinobacteria	Corynebacteriales	Corynebacteriaceae	Corynebacterium	NA
ASV286	-1.7116	1.8777	0.362	0.99616	Bacteria	Proteobacteria	Alphaproteobacteria	Rhizobiales	Beijerinckiaceae	Bosea	NA
ASV97	1.7147	1.9482	0.37876	0.99616	Bacteria	Firmicutes	Clostridia	Peptostreptococcales-Tissierellales	NA	Murdochiella	NA
ASV1065	2.7275	3.1489	0.3864	0.99616	Bacteria	Acidobacteriota	Blastocatellia	Blastocatellales	Blastocatellaceae	NA	NA
ASV252	-2.0769	2.4245	0.39166	0.99616	Bacteria	Proteobacteria	Gammaproteobacteria	Xanthomonadales	Xanthomonadaceae	Luteimonas	NA
ASV144	1.1208	1.3459	0.40498	0.99616	Bacteria	Proteobacteria	Gammaproteobacteria	Burkholderiales	NA	NA	NA
ASV21	1.2617	1.5301	0.4096	0.99616	Bacteria	Actinobacteriota	Actinobacteria	Micrococcales	Micrococcaceae	Kocuria	NA
ASV146	1.547	1.9567	0.42919	0.99616	Bacteria	Actinobacteriota	Actinobacteria	Micrococcales	Brevibacteriaceae	Brevibacterium	NA
ASV113	-1.6097	2.0902	0.44122	0.99616	Bacteria	Firmicutes	Negativicutes	Veillonellales-Selenomonadales	Veillonellaceae	Dialister	NA
ASV91	-1.2486	1.6784	0.45694	0.99616	Bacteria	Bacteroidota	Bacteroidia	Bacteroidales	Porphyromonadaceae	Porphyromonas	NA
ASV408	-1.3413	1.89	0.4779	0.99616	Bacteria	Proteobacteria	Alphaproteobacteria	Rickettsiales	Mitochondria	NA	NA
ASV139	1.5615	2.2192	0.48167	0.99616	Bacteria	Firmicutes	Bacilli	NA	NA	NA	NA
ASV7	-0.69849	1.0732	0.51515	0.99616	Bacteria	Proteobacteria	Gammaproteobacteria	Alteromonadales	NA	NA	NA
ASV380	1.2891	2.0639	0.53222	0.99616	Bacteria	Proteobacteria	Gammaproteobacteria	Aeromonadales	NA	NA	NA
ASV300	1.6743	2.731	0.53983	0.99616	Bacteria	Proteobacteria	Alphaproteobacteria	Sphingomonadales	Sphingomonadaceae	Sphingobium	NA
ASV624	1.7416	2.8559	0.54197	0.99616	Bacteria	Verrucomicrobiota	Verrucomicrobiae	Chthoniobacterales	Chthoniobacteraceae	Candidatus Udaeobacter	NA
ASV12	0.76133	1.2733	0.54989	0.99616	Bacteria	Firmicutes	Clostridia	Peptostreptococcales-Tissierellales	NA	Finegoldia	NA
ASV615	1.623	2.7895	0.56068	0.99616	Bacteria	Bacteroidota	Bacteroidia	Flavobacteriales	Flavobacteriaceae	Flavobacterium	NA
ASV4	0.59788	1.0552	0.57099	0.99616	Bacteria	Firmicutes	Bacilli	Lactobacillales	Streptococcaceae	Streptococcus	NA
ASV478	-1.7943	3.1874	0.57348	0.99616	Bacteria	Proteobacteria	Gammaproteobacteria	Xanthomonadales	Xanthomonadaceae	Pseudoxanthomonas	NA
ASV241	-0.91979	1.669	0.58156	0.99616	Bacteria	Proteobacteria	Gammaproteobacteria	Xanthomonadales	Xanthomonadaceae	Stenotrophomonas	NA
ASV30	0.83442	1.528	0.58501	0.99616	Bacteria	Actinobacteriota	Actinobacteria	Corynebacteriales	Corynebacteriaceae	Lawsonella	NA
ASV339	0.9658	1.8009	0.59176	0.99616	Bacteria	Campilobacterota	Campylobacteria	Campylobacterales	Campylobacteraceae	Campylobacter	NA
ASV57	-1.2836	2.4131	0.59477	0.99616	Bacteria	Proteobacteria	Gammaproteobacteria	Pseudomonadales	Pseudomonadaceae	NA	NA
ASV78	-0.82999	1.5618	0.59512	0.99616	Bacteria	Proteobacteria	Alphaproteobacteria	Caulobacterales	Caulobacteraceae	Brevundimonas	NA
ASV1190	1.6778	3.1578	0.5952	0.99616	Bacteria	Myxococcota	Polyangia	Polyangiales	Phaselicystidaceae	Phaselicystis	NA
ASV277	1.2548	2.3818	0.59832	0.99616	Bacteria	Actinobacteriota	Actinobacteria	Micrococcales	Dermacoccaceae	NA	NA
ASV117	-0.80896	1.571	0.60659	0.99616	Bacteria	Proteobacteria	Gammaproteobacteria	Burkholderiales	Comamonadaceae	NA	NA
ASV35	0.84005	1.6762	0.61625	0.99616	Bacteria	Bacteroidota	Bacteroidia	Bacteroidales	Prevotellaceae	NA	NA
ASV50	0.92796	1.8595	0.61775	0.99616	Bacteria	Bacteroidota	Bacteroidia	Bacteroidales	Prevotellaceae	Prevotella	NA
ASV1175	1.5592	3.1297	0.61835	0.99616	Bacteria	Actinobacteriota	Actinobacteria	Pseudonocardiales	Pseudonocardiaceae	NA	NA
ASV1_pettenkoferi	1.5252	3.1481	0.62804	0.99616	Bacteria	Firmicutes	Bacilli	Staphylococcales	Staphylococcaceae	Staphylococcus	pettenkoferi
ASV125	0.62771	1.2962	0.62819	0.99616	Bacteria	Proteobacteria	Gammaproteobacteria	Alteromonadales	Idiomarinaceae	Idiomarina	NA
ASV67	0.77211	1.6022	0.62987	0.99616	Bacteria	Actinobacteriota	Actinobacteria	Actinomycetales	Actinomycetaceae	Actinomyces	NA
ASV288	1.0117	2.1224	0.63359	0.99616	Bacteria	Firmicutes	Bacilli	Erysipelotrichales	Erysipelotrichaceae	Solobacterium	NA
ASV36	0.74822	1.6405	0.64832	0.99616	Bacteria	Firmicutes	Negativicutes	Veillonellales-Selenomonadales	Veillonellaceae	Veillonella	NA
ASV215	-0.84407	1.9219	0.66053	0.99616	Bacteria	Proteobacteria	Alphaproteobacteria	Rhizobiales	Rhizobiaceae	Aureimonas	NA
ASV86	-0.53362	1.2714	0.67471	0.99616	Bacteria	Proteobacteria	Gammaproteobacteria	Oceanospirillales	Halomonadaceae	Halomonas	NA
ASV13	0.68518	1.6672	0.68108	0.99616	Bacteria	Actinobacteriota	Actinobacteria	Micrococcales	Micrococcaceae	NA	NA
ASV551	-0.95994	2.4004	0.68922	0.99616	Bacteria	Bacteroidota	Bacteroidia	Flavobacteriales	Weeksellaceae	NA	NA
ASV680	-0.89417	2.258	0.6921	0.99616	Bacteria	Deinococcota	Deinococci	Deinococcales	Deinococcaceae	Deinococcus	NA
ASV262	0.81994	2.085	0.69413	0.99616	Bacteria	Firmicutes	Bacilli	Lactobacillales	Streptococcaceae	Lactococcus	NA
ASV381	1.0841	2.7737	0.69592	0.99616	Bacteria	Actinobacteriota	Actinobacteria	Corynebacteriales	NA	NA	NA
ASV37	0.69101	1.8412	0.70743	0.99616	Bacteria	Firmicutes	Bacilli	Lactobacillales	NA	NA	NA
ASV430	0.88111	2.3564	0.70846	0.99616	Bacteria	Firmicutes	Clostridia	Lachnospirales	Lachnospiraceae	Catonella	NA
ASV29	1.1575	3.0977	0.70866	0.99616	Bacteria	Actinobacteriota	Actinobacteria	Corynebacteriales	Dietziaceae	Dietzia	NA
ASV31	-0.45058	1.2282	0.71372	0.99616	Bacteria	Proteobacteria	Gammaproteobacteria	Vibrionales	Vibrionaceae	Vibrio	NA
ASV217	0.80276	2.1882	0.71372	0.99616	Bacteria	Firmicutes	Clostridia	Lachnospirales	Lachnospiraceae	Lachnoanaerobaculum	NA
ASV696	0.89674	2.457	0.71513	0.99616	Bacteria	Firmicutes	Clostridia	Peptostreptococcales-Tissierellales	Anaerovoracaceae	[Eubacterium] nodatum group	NA
ASV107	0.97344	2.7454	0.72291	0.99616	Bacteria	Proteobacteria	Alphaproteobacteria	Rhodobacterales	Rhodobacteraceae	Paracoccus	NA
ASV808	-1.0241	3.1155	0.74236	0.99616	Bacteria	Proteobacteria	Alphaproteobacteria	Acetobacterales	Acetobacteraceae	NA	NA
ASV443	-0.84757	2.6951	0.75315	0.99616	Bacteria	Bacteroidota	Bacteroidia	Sphingobacteriales	Sphingobacteriaceae	Sphingobacterium	NA
ASV27	-0.55279	1.7632	0.75388	0.99616	Bacteria	Proteobacteria	Gammaproteobacteria	Enterobacterales	Enterobacteriaceae	NA	NA
ASV1075	0.91815	3.1655	0.77178	0.99616	Bacteria	Actinobacteriota	Thermoleophilia	Solirubrobacterales	67-14	NA	NA
ASV202	0.9056	3.1739	0.77539	0.99616	Bacteria	Actinobacteriota	Actinobacteria	Propionibacteriales	Propionibacteriaceae	NA	NA
ASV1_capitis	0.56134	2.0207	0.78117	0.99616	Bacteria	Firmicutes	Bacilli	Staphylococcales	Staphylococcaceae	Staphylococcus	capitis
ASV53	0.44561	1.6239	0.78378	0.99616	Bacteria	Firmicutes	Clostridia	Peptostreptococcales-Tissierellales	NA	Anaerococcus	NA
ASV52	0.38714	1.4897	0.79496	0.99616	Bacteria	Firmicutes	Bacilli	Staphylococcales	Gemellaceae	Gemella	NA
ASV161	-0.77148	3.1662	0.80749	0.99616	Bacteria	Firmicutes	Clostridia	Oscillospirales	Ruminococcaceae	Ruminococcus	NA
ASV54	0.44249	1.8236	0.80828	0.99616	Bacteria	Actinobacteriota	Actinobacteria	Micrococcales	Micrococcaceae	Rothia	NA
ASV372	0.43276	1.8591	0.81593	0.99616	Bacteria	Firmicutes	Clostridia	Lachnospirales	Lachnospiraceae	Oribacterium	NA
ASV302	0.39217	1.729	0.82056	0.99616	Bacteria	Firmicutes	Negativicutes	Veillonellales-Selenomonadales	Veillonellaceae	Megasphaera	NA
ASV383	-0.3933	1.7354	0.82071	0.99616	Bacteria	Patescibacteria	Saccharimonadia	Saccharimonadales	Saccharimonadaceae	NA	NA
ASV142	-0.39881	1.8538	0.82966	0.99616	Bacteria	Firmicutes	Clostridia	Lachnospirales	Lachnospiraceae	NA	NA
ASV325	-0.51342	2.4566	0.83445	0.99616	Bacteria	Proteobacteria	Gammaproteobacteria	Alteromonadales	Alteromonadaceae	Alishewanella	NA
ASV102	0.22952	1.1387	0.84025	0.99616	Bacteria	Proteobacteria	Gammaproteobacteria	Pseudomonadales	Pseudomonadaceae	Pseudomonas	NA
ASV16	-0.15991	0.85057	0.85087	0.99616	Bacteria	Proteobacteria	Alphaproteobacteria	Rhizobiales	Beijerinckiaceae	Methylobacterium-Methylorubrum	NA
ASV268	0.37634	2.2022	0.86431	0.99616	Bacteria	Firmicutes	Clostridia	Lachnospirales	Lachnospiraceae	Stomatobaculum	NA
ASV491	0.4785	2.8	0.86431	0.99616	Bacteria	Firmicutes	Bacilli	Exiguobacterales	Exiguobacteraceae	Exiguobacterium	NA
ASV25	-0.16504	1.0331	0.87307	0.99616	Bacteria	Proteobacteria	Gammaproteobacteria	Vibrionales	Vibrionaceae	NA	NA
ASV109	-0.28804	1.9273	0.8812	0.99616	Bacteria	Firmicutes	Clostridia	Peptostreptococcales-Tissierellales	NA	Parvimonas	NA
ASV1276	0.4682	3.1594	0.88219	0.99616	Bacteria	Firmicutes	Bacilli	Bacillales	Bacillaceae	Bacillus	NA
ASV160	0.26158	2.0024	0.89607	0.99616	Bacteria	Proteobacteria	Alphaproteobacteria	Sphingomonadales	Sphingomonadaceae	Sphingomonas	NA
ASV8	-0.10987	0.85524	0.89778	0.99616	Bacteria	NA	NA	NA	NA	NA	NA
ASV152	-0.22138	1.7861	0.90136	0.99616	Bacteria	Proteobacteria	Alphaproteobacteria	Rhizobiales	Rhizobiaceae	NA	NA
ASV221	0.19231	1.7094	0.91042	0.99616	Bacteria	Fusobacteriota	Fusobacteriia	Fusobacteriales	Fusobacteriaceae	Fusobacterium	NA
ASV1_aureus	0.18313	1.8394	0.92069	0.99616	Bacteria	Firmicutes	Bacilli	Staphylococcales	Staphylococcaceae	Staphylococcus	aureus
ASV1212	0.31634	3.1837	0.92085	0.99616	Bacteria	Firmicutes	Clostridia	Lachnospirales	Lachnospiraceae	Howardella	NA
ASV135	-0.16033	2.0993	0.93912	0.99616	Bacteria	Actinobacteriota	Actinobacteria	Micrococcales	Dermabacteraceae	Brachybacterium	NA
ASV116	-0.18208	2.3976	0.93947	0.99616	Bacteria	Bacteroidota	Bacteroidia	NA	NA	NA	NA
ASV1_epidermidis	0.078313	1.1565	0.94601	0.99616	Bacteria	Firmicutes	Bacilli	Staphylococcales	Staphylococcaceae	Staphylococcus	epidermidis
ASV211	0.11367	1.9079	0.95249	0.99616	Bacteria	Actinobacteriota	Actinobacteria	Micrococcales	Microbacteriaceae	Microbacterium	NA
ASV708	0.16073	2.8604	0.95519	0.99616	Bacteria	Proteobacteria	Gammaproteobacteria	Burkholderiales	Oxalobacteraceae	NA	NA
ASV69	0.049457	1.674	0.97643	0.99616	Bacteria	Proteobacteria	Gammaproteobacteria	NA	NA	NA	NA
ASV127	-0.058076	2.0647	0.97756	0.99616	Bacteria	Firmicutes	Clostridia	Peptostreptococcales-Tissierellales	Anaerovoracaceae	Mogibacterium	NA
ASV28	0.034311	1.2611	0.97829	0.99616	Bacteria	Proteobacteria	Gammaproteobacteria	Pseudomonadales	Moraxellaceae	Acinetobacter	NA
ASV26	-0.035373	1.6925	0.98333	0.99616	Bacteria	Firmicutes	Clostridia	Peptostreptococcales-Tissierellales	NA	Peptoniphilus	NA
ASV171	0.038138	2.2439	0.98644	0.99616	Bacteria	Actinobacteriota	Coriobacteriia	Coriobacteriales	Atopobiaceae	Atopobium	NA
ASV18	0.014073	0.90276	0.98756	0.99616	Bacteria	Proteobacteria	Alphaproteobacteria	Sphingomonadales	Sphingomonadaceae	NA	NA
ASV674	-0.04789	3.2187	0.98813	0.99616	Bacteria	Planctomycetota	Planctomycetes	Pirellulales	Pirellulaceae	Pir4 lineage	NA
ASV980	0.012337	2.7278	0.99639	0.99639	Bacteria	Actinobacteriota	Actinobacteria	Propionibacteriales	Nocardioidaceae	Nocardioides	NA

## Sheet: IR vs No IR
DeSeq2					2	3	4	5	6	7	8
ASV	log2FC	lfcSE	Pvalues	FDR	domain	phylum	class	order	family	genus	species		Negative log2FC means that ASV is Higher in Irradiated
ASV92	-25.248	1.4919	2.99e-64	4.7e-62	Bacteria	Actinobacteriota	Actinobacteria	Actinomycetales	Actinomycetaceae	Trueperella	NA
ASV4	2.1054	0.39549	1.02e-07	7.98e-06	Bacteria	Firmicutes	Bacilli	Lactobacillales	Streptococcaceae	Streptococcus	NA
ASV91	-2.9006	0.59708	1.19e-06	6.2e-05	Bacteria	Bacteroidota	Bacteroidia	Bacteroidales	Porphyromonadaceae	Porphyromonas	NA
ASV177	-5.7675	1.2058	1.72e-06	6.77e-05	Bacteria	Actinobacteriota	Coriobacteriia	Coriobacteriales	Atopobiaceae	Olsenella	NA
ASV33	-7.2689	1.5674	3.52e-06	0.00011064	Bacteria	Proteobacteria	Gammaproteobacteria	Burkholderiales	Alcaligenaceae	Oligella	NA
ASV3	-2.3438	0.53029	9.87e-06	0.00025834	Bacteria	Proteobacteria	Gammaproteobacteria	Pseudomonadales	Moraxellaceae	NA	NA
ASV171	-4.4858	1.0393	1.59e-05	0.00035616	Bacteria	Actinobacteriota	Coriobacteriia	Coriobacteriales	Atopobiaceae	Atopobium	NA
ASV263	-5.1449	1.2634	4.66e-05	0.00091384	Bacteria	Fusobacteriota	Fusobacteriia	Fusobacteriales	Leptotrichiaceae	Sneathia	NA
ASV127	-3.8363	1.0013	0.00012742	0.0022227	Bacteria	Firmicutes	Clostridia	Peptostreptococcales-Tissierellales	Anaerovoracaceae	Mogibacterium	NA
ASV243	-4.5443	1.1975	0.00014771	0.002319	Bacteria	Firmicutes	Clostridia	Peptostreptococcales-Tissierellales	NA	W5053	NA
ASV191	-4.015	1.0729	0.00018243	0.0026038	Bacteria	Firmicutes	Clostridia	Peptostreptococcales-Tissierellales	NA	Helcococcus	NA
ASV295	-5.0046	1.3667	0.00025032	0.0032751	Bacteria	Firmicutes	Negativicutes	Acidaminococcales	Acidaminococcaceae	Succiniclasticum	NA
ASV87	-3.4886	0.96821	0.00031439	0.0037968	Bacteria	Firmicutes	Clostridia	Peptostreptococcales-Tissierellales	NA	Fenollaria	NA
ASV135	4.3123	1.2109	0.00036936	0.0041421	Bacteria	Actinobacteriota	Actinobacteria	Micrococcales	Dermabacteraceae	Brachybacterium	NA
ASV111	-3.6521	1.0408	0.00045009	0.0047109	Bacteria	Firmicutes	Clostridia	Peptostreptococcales-Tissierellales	NA	NA	NA
ASV53	-1.8154	0.52015	0.0004828	0.0047375	Bacteria	Firmicutes	Clostridia	Peptostreptococcales-Tissierellales	NA	Anaerococcus	NA
ASV436	-3.5667	1.0271	0.0005152	0.0047581	Bacteria	Proteobacteria	Gammaproteobacteria	Pseudomonadales	Moraxellaceae	Psychrobacter	NA
ASV79	-3.1971	0.93544	0.00063146	0.0055077	Bacteria	Firmicutes	Clostridia	Peptostreptococcales-Tissierellales	NA	Ezakiella	NA
ASV36	1.9733	0.61299	0.0012859	0.010625	Bacteria	Firmicutes	Negativicutes	Veillonellales-Selenomonadales	Veillonellaceae	Veillonella	NA
ASV210	-3.7499	1.2243	0.002191	0.017199	Bacteria	Firmicutes	Bacilli	Lactobacillales	Aerococcaceae	Facklamia	NA
ASV35	-2.2413	0.75061	0.002827	0.021136	Bacteria	Bacteroidota	Bacteroidia	Bacteroidales	Prevotellaceae	NA	NA
ASV354	-3.282	1.121	0.0034137	0.024361	Bacteria	Firmicutes	Clostridia	NA	Hungateiclostridiaceae	Fastidiosipila	NA
ASV524	-3.7064	1.3066	0.0045593	0.031122	Bacteria	Actinobacteriota	Coriobacteriia	Coriobacteriales	Eggerthellaceae	DNF00809	NA
ASV208	-3.6494	1.2975	0.0049151	0.032153	Bacteria	Firmicutes	Bacilli	Lactobacillales	Aerococcaceae	Eremococcus	NA
ASV302	-2.5645	0.93274	0.0059711	0.037498	Bacteria	Firmicutes	Negativicutes	Veillonellales-Selenomonadales	Veillonellaceae	Megasphaera	NA
ASV266	4.4953	1.6731	0.007213	0.043555	Bacteria	Firmicutes	Bacilli	Lactobacillales	Enterococcaceae	NA	NA
ASV1_pettenkoferi	-2.7582	1.0551	0.0089428	0.052001	Bacteria	Firmicutes	Bacilli	Staphylococcales	Staphylococcaceae	Staphylococcus	pettenkoferi
ASV63	-3.0397	1.2077	0.011838	0.064465	Bacteria	Firmicutes	Clostridia	Peptostreptococcales-Tissierellales	Peptostreptococcaceae	Peptostreptococcus	NA
ASV21	1.8205	0.7239	0.011908	0.064465	Bacteria	Actinobacteriota	Actinobacteria	Micrococcales	Micrococcaceae	Kocuria	NA
ASV1_capitis	1.7801	0.72707	0.014351	0.075105	Bacteria	Firmicutes	Bacilli	Staphylococcales	Staphylococcaceae	Staphylococcus	capitis
ASV192	-2.3452	0.96631	0.015227	0.076213	Bacteria	Actinobacteriota	Actinobacteria	Bifidobacteriales	Bifidobacteriaceae	Bifidobacterium	NA
ASV162	-2.8822	1.1911	0.015534	0.076213	Bacteria	Actinobacteriota	Actinobacteria	Micrococcales	Microbacteriaceae	Pseudoclavibacter	NA
ASV28	1.1942	0.49999	0.016917	0.079437	Bacteria	Proteobacteria	Gammaproteobacteria	Pseudomonadales	Moraxellaceae	Acinetobacter	NA
ASV252	3.2828	1.378	0.017203	0.079437	Bacteria	Proteobacteria	Gammaproteobacteria	Xanthomonadales	Xanthomonadaceae	Luteimonas	NA
ASV109	-2.2364	0.95829	0.01961	0.087592	Bacteria	Firmicutes	Clostridia	Peptostreptococcales-Tissierellales	NA	Parvimonas	NA
ASV26	-1.4145	0.60845	0.020085	0.087592	Bacteria	Firmicutes	Clostridia	Peptostreptococcales-Tissierellales	NA	Peptoniphilus	NA
ASV508	-2.9663	1.3136	0.023935	0.10156	Bacteria	Firmicutes	Negativicutes	Acidaminococcales	Acidaminococcaceae	Acidaminococcus	NA
ASV189	-2.5458	1.1379	0.025271	0.10441	Bacteria	Firmicutes	Clostridia	Peptostreptococcales-Tissierellales	NA	Gallicola	NA
ASV249	-2.51	1.1745	0.032599	0.12828	Bacteria	Firmicutes	Clostridia	Peptostreptococcales-Tissierellales	Anaerovoracaceae	S5-A14a	NA
ASV96	3.6399	1.7041	0.032682	0.12828	Bacteria	Actinobacteriota	Actinobacteria	Corynebacteriales	Corynebacteriaceae	Turicella	NA
ASV97	-1.8685	0.88321	0.034377	0.13164	Bacteria	Firmicutes	Clostridia	Peptostreptococcales-Tissierellales	NA	Murdochiella	NA
ASV591	-2.7551	1.3655	0.043632	0.1631	Bacteria	Firmicutes	Clostridia	Peptostreptococcales-Tissierellales	Anaerovoracaceae	Family XIII UCG-001	NA
ASV1_aureus	1.9832	0.9912	0.045407	0.16579	Bacteria	Firmicutes	Bacilli	Staphylococcales	Staphylococcaceae	Staphylococcus	aureus
ASV180	2.9595	1.5149	0.050753	0.1811	Bacteria	Actinobacteriota	Actinobacteria	Micrococcales	NA	NA	NA
ASV142	-1.4102	0.72993	0.053367	0.18619	Bacteria	Firmicutes	Clostridia	Lachnospirales	Lachnospiraceae	NA	NA
ASV69	-1.1399	0.5983	0.056747	0.19368	Bacteria	Proteobacteria	Gammaproteobacteria	NA	NA	NA	NA
ASV744	-2.0188	1.1125	0.06957	0.23239	Bacteria	Proteobacteria	Gammaproteobacteria	Alteromonadales	Shewanellaceae	Shewanella	NA
ASV25	0.71755	0.40579	0.077014	0.2519	Bacteria	Proteobacteria	Gammaproteobacteria	Vibrionales	Vibrionaceae	NA	NA
ASV102	0.8503	0.48952	0.082385	0.26397	Bacteria	Proteobacteria	Gammaproteobacteria	Pseudomonadales	Pseudomonadaceae	Pseudomonas	NA
ASV113	-1.2794	0.74764	0.087023	0.2694	Bacteria	Firmicutes	Negativicutes	Veillonellales-Selenomonadales	Veillonellaceae	Dialister	NA
ASV141	1.8304	1.0712	0.087513	0.2694	Bacteria	Actinobacteriota	Actinobacteria	Actinomycetales	Actinomycetaceae	Varibaculum	NA
ASV300	2.9644	1.7743	0.094782	0.28617	Bacteria	Proteobacteria	Alphaproteobacteria	Sphingomonadales	Sphingomonadaceae	Sphingobium	NA
ASV618	1.8194	1.1078	0.10052	0.29776	Bacteria	Firmicutes	Bacilli	Erysipelotrichales	Erysipelotrichaceae	Holdemanella	NA
ASV242	-1.5402	1.0199	0.131	0.38086	Bacteria	Actinobacteriota	Actinobacteria	Micrococcales	Dermabacteraceae	Dermabacter	NA
ASV258	1.3619	0.91026	0.13461	0.38202	Bacteria	Bacteroidota	Bacteroidia	Bacteroidales	Prevotellaceae	Alloprevotella	NA
ASV1_hominis	-1.1031	0.74374	0.13804	0.38202	Bacteria	Firmicutes	Bacilli	Staphylococcales	Staphylococcaceae	Staphylococcus	hominis
ASV7	0.59486	0.40175	0.1387	0.38202	Bacteria	Proteobacteria	Gammaproteobacteria	Alteromonadales	NA	NA	NA
ASV506	-1.4147	0.96328	0.14194	0.38423	Bacteria	Firmicutes	Clostridia	Oscillospirales	Oscillospiraceae	Intestinimonas	NA
ASV170	-1.1144	0.77491	0.15039	0.39945	Bacteria	Bacteroidota	Bacteroidia	Bacteroidales	Bacteroidaceae	Bacteroides	NA
ASV380	-1.4834	1.0382	0.15305	0.39945	Bacteria	Proteobacteria	Gammaproteobacteria	Aeromonadales	NA	NA	NA
ASV602	-1.5321	1.0858	0.15824	0.39945	Bacteria	Actinobacteriota	Coriobacteriia	Coriobacteriales	Eggerthellaceae	Slackia	NA
ASV125	0.79226	0.5641	0.16018	0.39945	Bacteria	Proteobacteria	Gammaproteobacteria	Alteromonadales	Idiomarinaceae	Idiomarina	NA
ASV15	1.7788	1.2668	0.16029	0.39945	Bacteria	Actinobacteriota	Actinobacteria	Micrococcales	Intrasporangiaceae	NA	NA
ASV16	-0.57857	0.41615	0.16444	0.40338	Bacteria	Proteobacteria	Alphaproteobacteria	Rhizobiales	Beijerinckiaceae	Methylobacterium-Methylorubrum	NA
ASV1_lugdunensis	1.5147	1.1038	0.16998	0.40517	Bacteria	Firmicutes	Bacilli	Staphylococcales	Staphylococcaceae	Staphylococcus	lugdunensis
ASV286	-1.8271	1.343	0.17368	0.40517	Bacteria	Proteobacteria	Alphaproteobacteria	Rhizobiales	Beijerinckiaceae	Bosea	NA
ASV8	-0.51204	0.37927	0.17699	0.40517	Bacteria	NA	NA	NA	NA	NA	NA
ASV393	2.2313	1.6611	0.1792	0.40517	Bacteria	Firmicutes	Clostridia	Clostridiales	Clostridiaceae	NA	NA
ASV90	-3.9308	2.9286	0.17953	0.40517	Bacteria	Proteobacteria	Alphaproteobacteria	Sphingomonadales	Sphingomonadaceae	Sandaracinobacter	NA
ASV480	1.2253	0.92047	0.18312	0.40517	Bacteria	Bacteroidota	Bacteroidia	Bacteroidales	Tannerellaceae	Parabacteroides	NA
ASV609	-0.94495	0.71318	0.18518	0.40517	Bacteria	Fusobacteriota	Fusobacteriia	Fusobacteriales	Leptotrichiaceae	Leptotrichia	NA
ASV165	-1.4223	1.075	0.18581	0.40517	Bacteria	Proteobacteria	Gammaproteobacteria	Burkholderiales	Oxalobacteraceae	Massilia	NA
ASV303	-1.1113	0.86777	0.20032	0.43083	Bacteria	Firmicutes	Clostridia	NA	NA	NA	NA
ASV57	-1.9628	1.544	0.20363	0.43202	Bacteria	Proteobacteria	Gammaproteobacteria	Pseudomonadales	Pseudomonadaceae	NA	NA
ASV6	0.82387	0.65484	0.20835	0.43614	Bacteria	Actinobacteriota	Actinobacteria	Propionibacteriales	Propionibacteriaceae	Cutibacterium	NA
ASV62	-1.9188	1.5429	0.21362	0.4413	Bacteria	Patescibacteria	Saccharimonadia	Saccharimonadales	Saccharimonadaceae	TM7a	NA
ASV268	1.6849	1.4115	0.23259	0.46891	Bacteria	Firmicutes	Clostridia	Lachnospirales	Lachnospiraceae	Stomatobaculum	NA
ASV54	1.5111	1.2764	0.23645	0.46891	Bacteria	Actinobacteriota	Actinobacteria	Micrococcales	Micrococcaceae	Rothia	NA
ASV31	0.59062	0.50151	0.23892	0.46891	Bacteria	Proteobacteria	Gammaproteobacteria	Vibrionales	Vibrionaceae	Vibrio	NA
ASV116	-1.0822	0.92093	0.23994	0.46891	Bacteria	Bacteroidota	Bacteroidia	NA	NA	NA	NA
ASV357	-1.0762	0.92357	0.2439	0.46891	Bacteria	Actinobacteriota	Coriobacteriia	Coriobacteriales	Coriobacteriaceae	Collinsella	NA
ASV160	1.1613	1.0089	0.24972	0.46891	Bacteria	Proteobacteria	Alphaproteobacteria	Sphingomonadales	Sphingomonadaceae	Sphingomonas	NA
ASV29	1.9454	1.7039	0.25357	0.46891	Bacteria	Actinobacteriota	Actinobacteria	Corynebacteriales	Dietziaceae	Dietzia	NA
ASV206	-1.2827	1.1275	0.25526	0.46891	Bacteria	Firmicutes	Bacilli	Lactobacillales	Aerococcaceae	Abiotrophia	NA
ASV443	-1.2206	1.0775	0.25728	0.46891	Bacteria	Bacteroidota	Bacteroidia	Sphingobacteriales	Sphingobacteriaceae	Sphingobacterium	NA
ASV1_borealis	1.4527	1.2883	0.25951	0.46891	Bacteria	Firmicutes	Bacilli	Staphylococcales	Staphylococcaceae	Staphylococcus	borealis
ASV262	1.3222	1.1735	0.25984	0.46891	Bacteria	Firmicutes	Bacilli	Lactobacillales	Streptococcaceae	Lactococcus	NA
ASV339	-0.78242	0.72082	0.27771	0.49547	Bacteria	Campilobacterota	Campylobacteria	Campylobacterales	Campylobacteraceae	Campylobacter	NA
ASV444	-1.799	1.6916	0.28756	0.50727	Bacteria	Firmicutes	Bacilli	Erysipelotrichales	Erysipelotrichaceae	Faecalitalea	NA
ASV12	-0.57072	0.54856	0.29815	0.51863	Bacteria	Firmicutes	Clostridia	Peptostreptococcales-Tissierellales	NA	Finegoldia	NA
ASV341	1.9255	1.8602	0.3006	0.51863	Bacteria	Actinobacteriota	Actinobacteria	Corynebacteriales	Mycobacteriaceae	Mycobacterium	NA
ASV129	1.5169	1.5321	0.32215	0.54976	Bacteria	Proteobacteria	Gammaproteobacteria	Xanthomonadales	Xanthomonadaceae	Xanthomonas	NA
ASV1_epidermidis	0.4793	0.48959	0.32759	0.55302	Bacteria	Firmicutes	Bacilli	Staphylococcales	Staphylococcaceae	Staphylococcus	epidermidis
ASV144	-0.87914	0.91331	0.33576	0.56078	Bacteria	Proteobacteria	Gammaproteobacteria	Burkholderiales	NA	NA	NA
ASV155	-0.81637	0.86472	0.34512	0.57036	Bacteria	Actinobacteriota	Actinobacteria	NA	NA	NA	NA
ASV86	0.4423	0.48784	0.36459	0.59626	Bacteria	Proteobacteria	Gammaproteobacteria	Oceanospirillales	Halomonadaceae	Halomonas	NA
ASV224	1.3343	1.4999	0.37371	0.60486	Bacteria	Firmicutes	Bacilli	Lactobacillales	Leuconostocaceae	Leuconostoc	NA
ASV30	-0.45293	0.51609	0.38015	0.60691	Bacteria	Actinobacteriota	Actinobacteria	Corynebacteriales	Corynebacteriaceae	Lawsonella	NA
ASV1_haemolyticus	1.1033	1.2713	0.38549	0.60691	Bacteria	Firmicutes	Bacilli	Staphylococcales	Staphylococcaceae	Staphylococcus	haemolyticus
ASV430	1.4356	1.6628	0.38794	0.60691	Bacteria	Firmicutes	Clostridia	Lachnospirales	Lachnospiraceae	Catonella	NA
ASV329	-1.101	1.282	0.39043	0.60691	Bacteria	Actinobacteriota	Actinobacteria	Actinomycetales	Actinomycetaceae	Arcanobacterium	NA
ASV10	-1.3775	1.6355	0.39965	0.61514	Bacteria	Firmicutes	Bacilli	Lactobacillales	Carnobacteriaceae	Dolosigranulum	NA
ASV34	0.45023	0.5745	0.43322	0.6594	Bacteria	Proteobacteria	Alphaproteobacteria	Rhodobacterales	Rhodobacteraceae	NA	NA
ASV623	1.0149	1.3169	0.4409	0.6594	Bacteria	Synergistota	Synergistia	Synergistales	Synergistaceae	Jonquetella	NA
ASV325	0.8879	1.1524	0.441	0.6594	Bacteria	Proteobacteria	Gammaproteobacteria	Alteromonadales	Alteromonadaceae	Alishewanella	NA
ASV88	-0.63399	0.83498	0.44768	0.66307	Bacteria	Proteobacteria	Gammaproteobacteria	Burkholderiales	Neisseriaceae	Neisseria	NA
ASV408	0.55402	0.7429	0.45582	0.6646	Bacteria	Proteobacteria	Alphaproteobacteria	Rickettsiales	Mitochondria	NA	NA
ASV680	-0.73618	0.99814	0.46078	0.6646	Bacteria	Deinococcota	Deinococci	Deinococcales	Deinococcaceae	Deinococcus	NA
ASV312	0.85005	1.1541	0.46141	0.6646	Bacteria	Chloroflexi	Chloroflexia	Thermomicrobiales	JG30-KF-CM45	NA	NA
ASV146	0.51972	0.71483	0.46719	0.66681	Bacteria	Actinobacteriota	Actinobacteria	Micrococcales	Brevibacteriaceae	Brevibacterium	NA
ASV27	0.46823	0.68812	0.49622	0.70187	Bacteria	Proteobacteria	Gammaproteobacteria	Enterobacterales	Enterobacteriaceae	NA	NA
ASV1075	-0.86649	1.4045	0.53728	0.75004	Bacteria	Actinobacteriota	Thermoleophilia	Solirubrobacterales	67-14	NA	NA
ASV461	0.74964	1.2228	0.53984	0.75004	Bacteria	Firmicutes	Clostridia	Oscillospirales	Oscillospiraceae	NA	NA
ASV241	0.43523	0.74713	0.56021	0.76072	Bacteria	Proteobacteria	Gammaproteobacteria	Xanthomonadales	Xanthomonadaceae	Stenotrophomonas	NA
ASV383	0.65922	1.1555	0.56833	0.76072	Bacteria	Patescibacteria	Saccharimonadia	Saccharimonadales	Saccharimonadaceae	NA	NA
ASV418	0.49886	0.88749	0.57405	0.76072	Bacteria	Bacteroidota	Bacteroidia	Flavobacteriales	Flavobacteriaceae	Capnocytophaga	NA
ASV117	0.48853	0.87201	0.57532	0.76072	Bacteria	Proteobacteria	Gammaproteobacteria	Burkholderiales	Comamonadaceae	NA	NA
ASV221	0.39105	0.69967	0.57623	0.76072	Bacteria	Fusobacteriota	Fusobacteriia	Fusobacteriales	Fusobacteriaceae	Fusobacterium	NA
ASV18	-0.22041	0.39746	0.5792	0.76072	Bacteria	Proteobacteria	Alphaproteobacteria	Sphingomonadales	Sphingomonadaceae	NA	NA
ASV1_caprae	0.70427	1.2918	0.58563	0.76072	Bacteria	Firmicutes	Bacilli	Staphylococcales	Staphylococcaceae	Staphylococcus	caprae
ASV40	-0.4574	0.84046	0.58629	0.76072	Bacteria	Bacteroidota	Bacteroidia	Flavobacteriales	Weeksellaceae	Chryseobacterium	NA
ASV95	-0.67675	1.2615	0.59163	0.76136	Bacteria	Actinobacteriota	Actinobacteria	Corynebacteriales	Nocardiaceae	Gordonia	NA
ASV933	-0.78417	1.5074	0.60292	0.76958	Bacteria	Firmicutes	Clostridia	Lachnospirales	Lachnospiraceae	Lachnoclostridium	NA
ASV2	-0.20519	0.41602	0.62186	0.78736	Bacteria	Actinobacteriota	Actinobacteria	Corynebacteriales	Corynebacteriaceae	Corynebacterium	NA
ASV152	-0.33942	0.7166	0.63575	0.7985	Bacteria	Proteobacteria	Alphaproteobacteria	Rhizobiales	Rhizobiaceae	NA	NA
ASV173	0.36677	0.79832	0.64593	0.80485	Bacteria	Firmicutes	Clostridia	Oscillospirales	Ruminococcaceae	Faecalibacterium	NA
ASV13	0.23837	0.54396	0.66122	0.81441	Bacteria	Actinobacteriota	Actinobacteria	Micrococcales	Micrococcaceae	NA	NA
ASV37	0.31622	0.73537	0.66718	0.81441	Bacteria	Firmicutes	Bacilli	Lactobacillales	NA	NA	NA
ASV78	-0.24335	0.57404	0.67162	0.81441	Bacteria	Proteobacteria	Alphaproteobacteria	Caulobacterales	Caulobacteraceae	Brevundimonas	NA
ASV232	0.60963	1.4509	0.67435	0.81441	Bacteria	Proteobacteria	Gammaproteobacteria	Burkholderiales	Burkholderiaceae	Lautropia	NA
ASV67	0.23338	0.58811	0.6915	0.82874	Bacteria	Actinobacteriota	Actinobacteria	Actinomycetales	Actinomycetaceae	Actinomyces	NA
ASV478	-0.48054	1.2712	0.70542	0.83902	Bacteria	Proteobacteria	Gammaproteobacteria	Xanthomonadales	Xanthomonadaceae	Pseudoxanthomonas	NA
ASV503	0.53978	1.6018	0.73612	0.86896	Bacteria	Proteobacteria	Alphaproteobacteria	Sphingomonadales	Sphingomonadaceae	Blastomonas	NA
ASV1_warneri	0.52929	1.6527	0.74878	0.8773	Bacteria	Firmicutes	Bacilli	Staphylococcales	Staphylococcaceae	Staphylococcus	warneri
ASV48	0.20858	0.66734	0.75462	0.8776	Bacteria	Proteobacteria	Gammaproteobacteria	Pasteurellales	Pasteurellaceae	NA	NA
ASV217	0.53294	1.7876	0.7656	0.88052	Bacteria	Firmicutes	Clostridia	Lachnospirales	Lachnospiraceae	Lachnoanaerobaculum	NA
ASV215	0.32778	1.1129	0.76835	0.88052	Bacteria	Proteobacteria	Alphaproteobacteria	Rhizobiales	Rhizobiaceae	Aureimonas	NA
ASV50	-0.17016	0.60059	0.77693	0.8839	Bacteria	Bacteroidota	Bacteroidia	Bacteroidales	Prevotellaceae	Prevotella	NA
ASV52	-0.17446	0.64291	0.78611	0.88791	Bacteria	Firmicutes	Bacilli	Staphylococcales	Gemellaceae	Gemella	NA
ASV327	-0.21275	0.80865	0.79248	0.88871	Bacteria	Firmicutes	Clostridia	Oscillospirales	Ruminococcaceae	Subdoligranulum	NA
ASV161	0.20627	0.84977	0.80821	0.89666	Bacteria	Firmicutes	Clostridia	Oscillospirales	Ruminococcaceae	Ruminococcus	NA
ASV372	-0.28562	1.1943	0.81099	0.89666	Bacteria	Firmicutes	Clostridia	Lachnospirales	Lachnospiraceae	Oribacterium	NA
ASV980	-0.33669	1.5126	0.82385	0.90451	Bacteria	Actinobacteriota	Actinobacteria	Propionibacteriales	Nocardioidaceae	Nocardioides	NA
ASV608	0.29759	1.4323	0.83542	0.91083	Bacteria	Firmicutes	Clostridia	Christensenellales	Christensenellaceae	Christensenellaceae R-7 group	NA
ASV42	0.1204	0.65683	0.85456	0.92528	Bacteria	Proteobacteria	Alphaproteobacteria	Acetobacterales	Acetobacteraceae	Roseomonas	NA
ASV218	0.16794	1.0949	0.8781	0.94008	Bacteria	Firmicutes	Bacilli	Lactobacillales	Carnobacteriaceae	Alloiococcus	NA
ASV107	0.17681	1.2078	0.88361	0.94008	Bacteria	Proteobacteria	Alphaproteobacteria	Rhodobacterales	Rhodobacteraceae	Paracoccus	NA
ASV211	-0.18258	1.2985	0.88818	0.94008	Bacteria	Actinobacteriota	Actinobacteria	Micrococcales	Microbacteriaceae	Microbacterium	NA
ASV1210	-0.15809	1.1663	0.89218	0.94008	Bacteria	Bacteroidota	Bacteroidia	Cytophagales	Hymenobacteraceae	Hymenobacter	NA
ASV664	0.14763	1.1539	0.89819	0.94011	Bacteria	Firmicutes	NA	NA	NA	NA	NA
ASV184	-0.088703	0.78214	0.90971	0.94585	Bacteria	Firmicutes	Bacilli	Lactobacillales	Lactobacillaceae	Lactobacillus	NA
ASV288	0.10855	1.2084	0.92842	0.95662	Bacteria	Firmicutes	Bacilli	Erysipelotrichales	Erysipelotrichaceae	Solobacterium	NA
ASV47	-0.082435	1.0306	0.93624	0.95662	Bacteria	Proteobacteria	Gammaproteobacteria	Enterobacterales	NA	NA	NA
ASV277	-0.11259	1.4555	0.93834	0.95662	Bacteria	Actinobacteriota	Actinobacteria	Micrococcales	Dermacoccaceae	NA	NA
ASV89	0.025604	0.44998	0.95462	0.96694	Bacteria	Cyanobacteria	Cyanobacteriia	Chloroplast	NA	NA	NA
ASV285	-0.062481	1.5814	0.96848	0.97469	Bacteria	Proteobacteria	Alphaproteobacteria	NA	NA	NA	NA
ASV178	0.020813	1.0209	0.98374	0.98374	Bacteria	Actinobacteriota	Actinobacteria	Micrococcales	Microbacteriaceae	NA	NA

## Sheet: HC vs Pre-Any IR
DeSeq2					2	3	4	5	6	7	8
ASV	log2FC	lfcSE	Pvalues	FDR	domain	phylum	class	order	family	genus	species		positive log2FC indicates higher abundance in HC
ASV1_haemolyticus	-24.77	1.5373	2.06e-58	3.33e-56	Bacteria	Firmicutes	Bacilli	Staphylococcales	Staphylococcaceae	Staphylococcus	haemolyticus
ASV92	22.156	1.8209	4.6e-34	3.73e-32	Bacteria	Actinobacteriota	Actinobacteria	Actinomycetales	Actinomycetaceae	Trueperella	NA
ASV151	-18.533	1.6438	1.75e-29	9.44e-28	Bacteria	Firmicutes	Clostridia	Lachnospirales	Lachnospiraceae	Moryella	NA
ASV1_lugdunensis	-9.5037	1.3609	2.88e-12	1.17e-10	Bacteria	Firmicutes	Bacilli	Staphylococcales	Staphylococcaceae	Staphylococcus	lugdunensis
ASV1_aureus	-7.5939	1.1039	6.02e-12	1.95e-10	Bacteria	Firmicutes	Bacilli	Staphylococcales	Staphylococcaceae	Staphylococcus	aureus
ASV27	-4.3086	0.80277	8e-08	2.16e-06	Bacteria	Proteobacteria	Gammaproteobacteria	Enterobacterales	Enterobacteriaceae	NA	NA
ASV30	3.6893	0.69717	1.21e-07	2.8e-06	Bacteria	Actinobacteriota	Actinobacteria	Corynebacteriales	Corynebacteriaceae	Lawsonella	NA
ASV210	7.6784	1.4777	2.04e-07	4.12e-06	Bacteria	Firmicutes	Bacilli	Lactobacillales	Aerococcaceae	Facklamia	NA
ASV69	3.4165	0.68567	6.27e-07	1.13e-05	Bacteria	Proteobacteria	Gammaproteobacteria	NA	NA	NA	NA
ASV1_caprae	-7.9749	1.6268	9.48e-07	1.54e-05	Bacteria	Firmicutes	Bacilli	Staphylococcales	Staphylococcaceae	Staphylococcus	caprae
ASV89	2.8605	0.59081	1.29e-06	1.9e-05	Bacteria	Cyanobacteria	Cyanobacteriia	Chloroplast	NA	NA	NA
ASV12	-2.7841	0.58115	1.66e-06	2.24e-05	Bacteria	Firmicutes	Clostridia	Peptostreptococcales-Tissierellales	NA	Finegoldia	NA
ASV1_epidermidis	-2.5886	0.56658	4.91e-06	6.11e-05	Bacteria	Firmicutes	Bacilli	Staphylococcales	Staphylococcaceae	Staphylococcus	epidermidis
ASV3	2.9124	0.67538	1.62e-05	0.00018698	Bacteria	Proteobacteria	Gammaproteobacteria	Pseudomonadales	Moraxellaceae	NA	NA
ASV88	3.5196	0.82856	2.16e-05	0.00022108	Bacteria	Proteobacteria	Gammaproteobacteria	Burkholderiales	Neisseriaceae	Neisseria	NA
ASV139	4.9308	1.1615	2.18e-05	0.00022108	Bacteria	Firmicutes	Bacilli	NA	NA	NA	NA
ASV609	3.0406	0.72866	3.01e-05	0.00028668	Bacteria	Fusobacteriota	Fusobacteriia	Fusobacteriales	Leptotrichiaceae	Leptotrichia	NA
ASV15	-5.9146	1.4435	4.18e-05	0.00037586	Bacteria	Actinobacteriota	Actinobacteria	Micrococcales	Intrasporangiaceae	NA	NA
ASV117	-4.0694	1.0268	7.39e-05	0.00063025	Bacteria	Proteobacteria	Gammaproteobacteria	Burkholderiales	Comamonadaceae	NA	NA
ASV252	-6.4956	1.6537	8.57e-05	0.00069378	Bacteria	Proteobacteria	Gammaproteobacteria	Xanthomonadales	Xanthomonadaceae	Luteimonas	NA
ASV192	4.7408	1.2108	9.03e-05	0.00069558	Bacteria	Actinobacteriota	Actinobacteria	Bifidobacteriales	Bifidobacteriaceae	Bifidobacterium	NA
ASV146	-3.2578	0.8344	9.45e-05	0.00069558	Bacteria	Actinobacteriota	Actinobacteria	Micrococcales	Brevibacteriaceae	Brevibacterium	NA
ASV327	-3.9813	1.0259	0.00010409	0.00073318	Bacteria	Firmicutes	Clostridia	Oscillospirales	Ruminococcaceae	Subdoligranulum	NA
ASV178	-4.7275	1.2485	0.00015272	0.0010309	Bacteria	Actinobacteriota	Actinobacteria	Micrococcales	Microbacteriaceae	NA	NA
ASV218	-5.2353	1.3964	0.00017742	0.0011497	Bacteria	Firmicutes	Bacilli	Lactobacillales	Carnobacteriaceae	Alloiococcus	NA
ASV173	-3.6699	1.0013	0.0002473	0.0015409	Bacteria	Firmicutes	Clostridia	Oscillospirales	Ruminococcaceae	Faecalibacterium	NA
ASV135	-4.226	1.2411	0.00066166	0.00397	Bacteria	Actinobacteriota	Actinobacteria	Micrococcales	Dermabacteraceae	Brachybacterium	NA
ASV165	-4.4215	1.3033	0.00069223	0.004005	Bacteria	Proteobacteria	Gammaproteobacteria	Burkholderiales	Oxalobacteraceae	Massilia	NA
ASV48	2.2423	0.66427	0.00073649	0.0041142	Bacteria	Proteobacteria	Gammaproteobacteria	Pasteurellales	Pasteurellaceae	NA	NA
ASV615	4.2102	1.26	0.00083328	0.0044997	Bacteria	Bacteroidota	Bacteroidia	Flavobacteriales	Flavobacteriaceae	Flavobacterium	NA
ASV13	-2.0974	0.63272	0.00091657	0.0046882	Bacteria	Actinobacteriota	Actinobacteria	Micrococcales	Micrococcaceae	NA	NA
ASV161	-3.5915	1.0844	0.00092607	0.0046882	Bacteria	Firmicutes	Clostridia	Oscillospirales	Ruminococcaceae	Ruminococcus	NA
ASV171	3.5869	1.1082	0.0012087	0.0059337	Bacteria	Actinobacteriota	Coriobacteriia	Coriobacteriales	Atopobiaceae	Atopobium	NA
ASV480	-3.6815	1.1797	0.0018038	0.0085947	Bacteria	Bacteroidota	Bacteroidia	Bacteroidales	Tannerellaceae	Parabacteroides	NA
ASV232	4.0981	1.3285	0.0020364	0.0094258	Bacteria	Proteobacteria	Gammaproteobacteria	Burkholderiales	Burkholderiaceae	Lautropia	NA
ASV242	-4.0014	1.3147	0.0023385	0.010523	Bacteria	Actinobacteriota	Actinobacteria	Micrococcales	Dermabacteraceae	Dermabacter	NA
ASV618	-4.2009	1.4084	0.0028569	0.012509	Bacteria	Firmicutes	Bacilli	Erysipelotrichales	Erysipelotrichaceae	Holdemanella	NA
ASV142	-2.5367	0.85316	0.0029457	0.012523	Bacteria	Firmicutes	Clostridia	Lachnospirales	Lachnospiraceae	NA	NA
ASV34	1.9888	0.67048	0.0030148	0.012523	Bacteria	Proteobacteria	Alphaproteobacteria	Rhodobacterales	Rhodobacteraceae	NA	NA
ASV352	4.5375	1.5664	0.0037713	0.01517	Bacteria	Actinobacteriota	Actinobacteria	Actinomycetales	Actinomycetaceae	F0332	NA
ASV26	-1.7871	0.61816	0.0038392	0.01517	Bacteria	Firmicutes	Clostridia	Peptostreptococcales-Tissierellales	NA	Peptoniphilus	NA
ASV303	-2.9675	1.0427	0.0044273	0.017077	Bacteria	Firmicutes	Clostridia	NA	NA	NA	NA
ASV206	3.1805	1.1228	0.0046159	0.017297	Bacteria	Firmicutes	Bacilli	Lactobacillales	Aerococcaceae	Abiotrophia	NA
ASV298	3.5474	1.2548	0.004698	0.017297	Bacteria	Actinobacteriota	Actinobacteria	Actinomycetales	Actinomycetaceae	Mobiluncus	NA
ASV40	-2.4517	0.88025	0.0053485	0.019254	Bacteria	Bacteroidota	Bacteroidia	Flavobacteriales	Weeksellaceae	Chryseobacterium	NA
ASV155	-2.8287	1.0433	0.0067015	0.023601	Bacteria	Actinobacteriota	Actinobacteria	NA	NA	NA	NA
ASV1_warneri	-4.8714	1.8585	0.0087647	0.029607	Bacteria	Firmicutes	Bacilli	Staphylococcales	Staphylococcaceae	Staphylococcus	warneri
ASV221	1.8697	0.7134	0.0087724	0.029607	Bacteria	Fusobacteriota	Fusobacteriia	Fusobacteriales	Fusobacteriaceae	Fusobacterium	NA
ASV42	2.0248	0.79429	0.010798	0.035701	Bacteria	Proteobacteria	Alphaproteobacteria	Acetobacterales	Acetobacteraceae	Roseomonas	NA
ASV57	3.7216	1.5187	0.014265	0.046219	Bacteria	Proteobacteria	Gammaproteobacteria	Pseudomonadales	Pseudomonadaceae	NA	NA
ASV174	3.6076	1.4836	0.015029	0.047738	Bacteria	Proteobacteria	Gammaproteobacteria	Burkholderiales	Neisseriaceae	Kingella	NA
ASV408	1.9562	0.81615	0.016537	0.051518	Bacteria	Proteobacteria	Alphaproteobacteria	Rickettsiales	Mitochondria	NA	NA
ASV170	-2.1462	0.92073	0.019754	0.060381	Bacteria	Bacteroidota	Bacteroidia	Bacteroidales	Bacteroidaceae	Bacteroides	NA
ASV443	2.8413	1.247	0.0227	0.068101	Bacteria	Bacteroidota	Bacteroidia	Sphingobacteriales	Sphingobacteriaceae	Sphingobacterium	NA
ASV21	-1.773	0.78114	0.023219	0.06839	Bacteria	Actinobacteriota	Actinobacteria	Micrococcales	Micrococcaceae	Kocuria	NA
ASV4	-0.99546	0.44696	0.025933	0.074611	Bacteria	Firmicutes	Bacilli	Lactobacillales	Streptococcaceae	Streptococcus	NA
ASV113	-1.8982	0.85409	0.026252	0.074611	Bacteria	Firmicutes	Negativicutes	Veillonellales-Selenomonadales	Veillonellaceae	Dialister	NA
ASV37	1.8877	0.85321	0.026931	0.075222	Bacteria	Firmicutes	Bacilli	Lactobacillales	NA	NA	NA
ASV461	-3.3876	1.5502	0.028863	0.079251	Bacteria	Firmicutes	Clostridia	Oscillospirales	Oscillospiraceae	NA	NA
ASV152	1.5704	0.72258	0.029761	0.080354	Bacteria	Proteobacteria	Alphaproteobacteria	Rhizobiales	Rhizobiaceae	NA	NA
ASV2	-0.96735	0.44723	0.030543	0.081115	Bacteria	Actinobacteriota	Actinobacteria	Corynebacteriales	Corynebacteriaceae	Corynebacterium	NA
ASV357	-2.5954	1.2107	0.032054	0.083044	Bacteria	Actinobacteriota	Coriobacteriia	Coriobacteriales	Coriobacteriaceae	Collinsella	NA
ASV1_hominis	1.69	0.79005	0.032428	0.083044	Bacteria	Firmicutes	Bacilli	Staphylococcales	Staphylococcaceae	Staphylococcus	hominis
ASV418	1.7768	0.83247	0.032807	0.083044	Bacteria	Bacteroidota	Bacteroidia	Flavobacteriales	Flavobacteriaceae	Capnocytophaga	NA
ASV356	-2.9355	1.3902	0.034723	0.086206	Bacteria	Verrucomicrobiota	Verrucomicrobiae	Verrucomicrobiales	Akkermansiaceae	Akkermansia	NA
ASV79	2.2669	1.0759	0.035121	0.086206	Bacteria	Firmicutes	Clostridia	Peptostreptococcales-Tissierellales	NA	Ezakiella	NA
ASV490	3.6122	1.7469	0.038662	0.09348	Bacteria	Proteobacteria	Gammaproteobacteria	Enterobacterales	Yersiniaceae	NA	NA
ASV6	1.5902	0.77728	0.040773	0.097136	Bacteria	Actinobacteriota	Actinobacteria	Propionibacteriales	Propionibacteriaceae	Cutibacterium	NA
ASV166	-3.6336	1.7975	0.043227	0.10139	Bacteria	Actinobacteriota	Actinobacteria	Bifidobacteriales	Bifidobacteriaceae	Gardnerella	NA
ASV312	-2.9301	1.4535	0.043809	0.10139	Bacteria	Chloroflexi	Chloroflexia	Thermomicrobiales	JG30-KF-CM45	NA	NA
ASV67	1.2137	0.60561	0.045064	0.10247	Bacteria	Actinobacteriota	Actinobacteria	Actinomycetales	Actinomycetaceae	Actinomyces	NA
ASV364	3.8332	1.917	0.045544	0.10247	Bacteria	Firmicutes	Negativicutes	Veillonellales-Selenomonadales	Selenomonadaceae	NA	NA
ASV63	-2.8272	1.4286	0.047819	0.10612	Bacteria	Firmicutes	Clostridia	Peptostreptococcales-Tissierellales	Peptostreptococcaceae	Peptostreptococcus	NA
ASV354	2.7582	1.4021	0.04916	0.10762	Bacteria	Firmicutes	Clostridia	NA	Hungateiclostridiaceae	Fastidiosipila	NA
ASV663	2.7696	1.4328	0.05324	0.115	Bacteria	Firmicutes	Bacilli	Lactobacillales	Aerococcaceae	Aerococcus	NA
ASV97	-1.9904	1.033	0.053995	0.11509	Bacteria	Firmicutes	Clostridia	Peptostreptococcales-Tissierellales	NA	Murdochiella	NA
ASV207	2.5223	1.3615	0.063946	0.13454	Bacteria	Actinobacteriota	Actinobacteria	Actinomycetales	Actinomycetaceae	Actinotignum	NA
ASV29	-3.1256	1.794	0.08146	0.16919	Bacteria	Actinobacteriota	Actinobacteria	Corynebacteriales	Dietziaceae	Dietzia	NA
ASV395	3.0169	1.7823	0.090507	0.1856	Bacteria	Proteobacteria	Gammaproteobacteria	Xanthomonadales	Xanthomonadaceae	NA	NA
ASV129	-2.7476	1.6351	0.092884	0.18809	Bacteria	Proteobacteria	Gammaproteobacteria	Xanthomonadales	Xanthomonadaceae	Xanthomonas	NA
ASV623	-2.9287	1.7527	0.094733	0.18947	Bacteria	Synergistota	Synergistia	Synergistales	Synergistaceae	Jonquetella	NA
ASV383	-2.1273	1.2886	0.09877	0.19513	Bacteria	Patescibacteria	Saccharimonadia	Saccharimonadales	Saccharimonadaceae	NA	NA
ASV116	-1.6859	1.0278	0.10095	0.19703	Bacteria	Bacteroidota	Bacteroidia	NA	NA	NA	NA
ASV107	-2.2548	1.3934	0.10562	0.2037	Bacteria	Proteobacteria	Alphaproteobacteria	Rhodobacterales	Rhodobacteraceae	Paracoccus	NA
ASV286	-2.416	1.5184	0.11157	0.21263	Bacteria	Proteobacteria	Alphaproteobacteria	Rhizobiales	Beijerinckiaceae	Bosea	NA
ASV664	-2.3709	1.5006	0.1141	0.21494	Bacteria	Firmicutes	NA	NA	NA	NA	NA
ASV211	-2.2552	1.4553	0.12124	0.22358	Bacteria	Actinobacteriota	Actinobacteria	Micrococcales	Microbacteriaceae	Microbacterium	NA
ASV35	-1.4193	0.91643	0.12145	0.22358	Bacteria	Bacteroidota	Bacteroidia	Bacteroidales	Prevotellaceae	NA	NA
ASV241	-1.2456	0.8169	0.12731	0.23174	Bacteria	Proteobacteria	Gammaproteobacteria	Xanthomonadales	Xanthomonadaceae	Stenotrophomonas	NA
ASV739	1.9485	1.2839	0.12911	0.2324	Bacteria	Firmicutes	Negativicutes	Veillonellales-Selenomonadales	Selenomonadaceae	Selenomonas	NA
ASV189	1.9378	1.3381	0.14757	0.26271	Bacteria	Firmicutes	Clostridia	Peptostreptococcales-Tissierellales	NA	Gallicola	NA
ASV353	2.6798	1.8643	0.15059	0.26374	Bacteria	Proteobacteria	Alphaproteobacteria	Tistrellales	Geminicoccaceae	Geminicoccus	NA
ASV266	-2.8158	1.9628	0.1514	0.26374	Bacteria	Firmicutes	Bacilli	Lactobacillales	Enterococcaceae	NA	NA
ASV208	-2.3291	1.7007	0.17085	0.29444	Bacteria	Firmicutes	Bacilli	Lactobacillales	Aerococcaceae	Eremococcus	NA
ASV277	2.209	1.7163	0.19809	0.33779	Bacteria	Actinobacteriota	Actinobacteria	Micrococcales	Dermacoccaceae	NA	NA
ASV339	1.0155	0.8103	0.21013	0.3546	Bacteria	Campilobacterota	Campylobacteria	Campylobacterales	Campylobacteraceae	Campylobacter	NA
ASV423	-2.7276	2.1911	0.21317	0.35602	Bacteria	Firmicutes	Clostridia	Oscillospirales	Oscillospiraceae	NK4A214 group	NA
ASV53	-0.68517	0.55519	0.21716	0.35898	Bacteria	Firmicutes	Clostridia	Peptostreptococcales-Tissierellales	NA	Anaerococcus	NA
ASV78	0.74274	0.64688	0.25089	0.41055	Bacteria	Proteobacteria	Alphaproteobacteria	Caulobacterales	Caulobacteraceae	Brevundimonas	NA
ASV258	-1.0793	0.94839	0.25509	0.41291	Bacteria	Bacteroidota	Bacteroidia	Bacteroidales	Prevotellaceae	Alloprevotella	NA
ASV111	1.3747	1.2139	0.25743	0.41291	Bacteria	Firmicutes	Clostridia	Peptostreptococcales-Tissierellales	NA	NA	NA
ASV109	-1.2134	1.0793	0.26089	0.41436	Bacteria	Firmicutes	Clostridia	Peptostreptococcales-Tissierellales	NA	Parvimonas	NA
ASV50	0.79098	0.71262	0.26702	0.41997	Bacteria	Bacteroidota	Bacteroidia	Bacteroidales	Prevotellaceae	Prevotella	NA
ASV33	1.9374	1.7609	0.27123	0.42249	Bacteria	Proteobacteria	Gammaproteobacteria	Burkholderiales	Alcaligenaceae	Oligella	NA
ASV36	0.75959	0.6956	0.27484	0.42404	Bacteria	Firmicutes	Negativicutes	Veillonellales-Selenomonadales	Veillonellaceae	Veillonella	NA
ASV380	-1.3393	1.2935	0.30049	0.45923	Bacteria	Proteobacteria	Gammaproteobacteria	Aeromonadales	NA	NA	NA
ASV87	-1.1906	1.1631	0.306	0.46328	Bacteria	Firmicutes	Clostridia	Peptostreptococcales-Tissierellales	NA	Fenollaria	NA
ASV144	-0.9727	1.0194	0.33998	0.50996	Bacteria	Proteobacteria	Gammaproteobacteria	Burkholderiales	NA	NA	NA
ASV18	0.40231	0.42775	0.34695	0.51565	Bacteria	Proteobacteria	Alphaproteobacteria	Sphingomonadales	Sphingomonadaceae	NA	NA
ASV444	-2.0923	2.2432	0.35097	0.51688	Bacteria	Firmicutes	Bacilli	Erysipelotrichales	Erysipelotrichaceae	Faecalitalea	NA
ASV8	-0.36859	0.40314	0.36056	0.52623	Bacteria	NA	NA	NA	NA	NA	NA
ASV436	1.1792	1.3104	0.36819	0.53256	Bacteria	Proteobacteria	Gammaproteobacteria	Pseudomonadales	Moraxellaceae	Psychrobacter	NA
ASV1_capitis	-0.78012	0.87346	0.37178	0.533	Bacteria	Firmicutes	Bacilli	Staphylococcales	Staphylococcaceae	Staphylococcus	capitis
ASV606	1.2773	1.4781	0.38751	0.55067	Bacteria	Firmicutes	Negativicutes	Veillonellales-Selenomonadales	Veillonellaceae	Negativicoccus	NA
ASV300	-1.4702	1.8112	0.41694	0.58491	Bacteria	Proteobacteria	Alphaproteobacteria	Sphingomonadales	Sphingomonadaceae	Sphingobium	NA
ASV980	-1.6156	1.9984	0.41883	0.58491	Bacteria	Actinobacteriota	Actinobacteria	Propionibacteriales	Nocardioidaceae	Nocardioides	NA
ASV621	-1.5676	2.04	0.44222	0.60368	Bacteria	Firmicutes	Clostridia	Oscillospirales	Oscillospiraceae	UCG-002	NA
ASV590	-1.3697	1.7879	0.44365	0.60368	Bacteria	Proteobacteria	Gammaproteobacteria	Burkholderiales	Rhodocyclaceae	NA	NA
ASV389	1.3574	1.784	0.44671	0.60368	Bacteria	Proteobacteria	Gammaproteobacteria	Burkholderiales	Neisseriaceae	NA	NA
ASV680	0.84911	1.117	0.44717	0.60368	Bacteria	Deinococcota	Deinococci	Deinococcales	Deinococcaceae	Deinococcus	NA
ASV503	-1.4036	1.91	0.4624	0.61909	Bacteria	Proteobacteria	Alphaproteobacteria	Sphingomonadales	Sphingomonadaceae	Blastomonas	NA
ASV52	0.50658	0.71045	0.47582	0.63182	Bacteria	Firmicutes	Bacilli	Staphylococcales	Gemellaceae	Gemella	NA
ASV341	-1.0543	1.6272	0.51703	0.68097	Bacteria	Actinobacteriota	Actinobacteria	Corynebacteriales	Mycobacteriaceae	Mycobacterium	NA
ASV95	-0.80231	1.2686	0.52709	0.68861	Bacteria	Actinobacteriota	Actinobacteria	Corynebacteriales	Nocardiaceae	Gordonia	NA
ASV249	0.87332	1.4019	0.53332	0.69119	Bacteria	Firmicutes	Clostridia	Peptostreptococcales-Tissierellales	Anaerovoracaceae	S5-A14a	NA
ASV47	-0.66477	1.0891	0.5416	0.69631	Bacteria	Proteobacteria	Gammaproteobacteria	Enterobacterales	NA	NA	NA
ASV141	0.61936	1.0255	0.54587	0.69631	Bacteria	Actinobacteriota	Actinobacteria	Actinomycetales	Actinomycetaceae	Varibaculum	NA
ASV127	0.62265	1.1189	0.57787	0.7283	Bacteria	Firmicutes	Clostridia	Peptostreptococcales-Tissierellales	Anaerovoracaceae	Mogibacterium	NA
ASV102	-0.29021	0.52435	0.57994	0.7283	Bacteria	Proteobacteria	Gammaproteobacteria	Pseudomonadales	Pseudomonadaceae	Pseudomonas	NA
ASV333	-0.88426	1.6247	0.58627	0.73058	Bacteria	Firmicutes	Clostridia	Peptostreptococcales-Tissierellales	Anaerovoracaceae	Family XIII AD3011 group	NA
ASV217	0.74825	1.4468	0.60504	0.74469	Bacteria	Firmicutes	Clostridia	Lachnospirales	Lachnospiraceae	Lachnoanaerobaculum	NA
ASV491	1.0604	2.0969	0.61305	0.74469	Bacteria	Firmicutes	Bacilli	Exiguobacterales	Exiguobacteraceae	Exiguobacterium	NA
ASV393	-0.95627	1.902	0.61513	0.74469	Bacteria	Firmicutes	Clostridia	Clostridiales	Clostridiaceae	NA	NA
ASV708	-0.86387	1.7224	0.61598	0.74469	Bacteria	Proteobacteria	Gammaproteobacteria	Burkholderiales	Oxalobacteraceae	NA	NA
ASV288	0.66949	1.354	0.62099	0.74519	Bacteria	Firmicutes	Bacilli	Erysipelotrichales	Erysipelotrichaceae	Solobacterium	NA
ASV184	-0.3774	0.80376	0.63868	0.76078	Bacteria	Firmicutes	Bacilli	Lactobacillales	Lactobacillaceae	Lactobacillus	NA
ASV16	-0.19079	0.43623	0.66186	0.77709	Bacteria	Proteobacteria	Alphaproteobacteria	Rhizobiales	Beijerinckiaceae	Methylobacterium-Methylorubrum	NA
ASV177	0.66938	1.5311	0.66197	0.77709	Bacteria	Actinobacteriota	Coriobacteriia	Coriobacteriales	Atopobiaceae	Olsenella	NA
ASV506	-0.49264	1.3338	0.71186	0.82965	Bacteria	Firmicutes	Clostridia	Oscillospirales	Oscillospiraceae	Intestinimonas	NA
ASV86	0.1862	0.52869	0.72469	0.83571	Bacteria	Proteobacteria	Gammaproteobacteria	Oceanospirillales	Halomonadaceae	Halomonas	NA
ASV54	-0.43285	1.2416	0.72738	0.83571	Bacteria	Actinobacteriota	Actinobacteria	Micrococcales	Micrococcaceae	Rothia	NA
ASV262	-0.31737	1.1552	0.78353	0.89374	Bacteria	Firmicutes	Bacilli	Lactobacillales	Streptococcaceae	Lactococcus	NA
ASV91	0.17315	0.64677	0.78892	0.89374	Bacteria	Bacteroidota	Bacteroidia	Bacteroidales	Porphyromonadaceae	Porphyromonas	NA
ASV602	-0.3712	1.4652	0.80001	0.90001	Bacteria	Actinobacteriota	Coriobacteriia	Coriobacteriales	Eggerthellaceae	Slackia	NA
ASV215	0.30946	1.2577	0.80565	0.9001	Bacteria	Proteobacteria	Alphaproteobacteria	Rhizobiales	Rhizobiaceae	Aureimonas	NA
ASV7	-0.081548	0.42718	0.8486	0.9346	Bacteria	Proteobacteria	Gammaproteobacteria	Alteromonadales	NA	NA	NA
ASV140	-0.25334	1.3678	0.85306	0.9346	Bacteria	Firmicutes	Clostridia	Peptococcales	Peptococcaceae	Peptococcus	NA
ASV302	-0.19827	1.1025	0.85728	0.9346	Bacteria	Firmicutes	Negativicutes	Veillonellales-Selenomonadales	Veillonellaceae	Megasphaera	NA
ASV263	-0.31108	1.7586	0.8596	0.9346	Bacteria	Fusobacteriota	Fusobacteriia	Fusobacteriales	Leptotrichiaceae	Sneathia	NA
ASV591	0.32758	1.9617	0.86738	0.93677	Bacteria	Firmicutes	Clostridia	Peptostreptococcales-Tissierellales	Anaerovoracaceae	Family XIII UCG-001	NA
ASV430	0.17446	1.6846	0.91751	0.98435	Bacteria	Firmicutes	Clostridia	Lachnospirales	Lachnospiraceae	Catonella	NA
ASV1_pettenkoferi	0.10004	1.2052	0.93384	0.98709	Bacteria	Firmicutes	Bacilli	Staphylococcales	Staphylococcaceae	Staphylococcus	pettenkoferi
ASV25	0.030162	0.42671	0.94365	0.98709	Bacteria	Proteobacteria	Gammaproteobacteria	Vibrionales	Vibrionaceae	NA	NA
ASV372	0.097186	1.3857	0.94409	0.98709	Bacteria	Firmicutes	Clostridia	Lachnospirales	Lachnospiraceae	Oribacterium	NA
ASV325	-0.080886	1.2059	0.94652	0.98709	Bacteria	Proteobacteria	Gammaproteobacteria	Alteromonadales	Alteromonadaceae	Alishewanella	NA
ASV28	0.035488	0.57203	0.95053	0.98709	Bacteria	Proteobacteria	Gammaproteobacteria	Pseudomonadales	Moraxellaceae	Acinetobacter	NA
ASV31	-0.022821	0.52998	0.96565	0.99641	Bacteria	Proteobacteria	Gammaproteobacteria	Vibrionales	Vibrionaceae	Vibrio	NA
ASV508	0.048669	1.8425	0.97893	0.99746	Bacteria	Firmicutes	Negativicutes	Acidaminococcales	Acidaminococcaceae	Acidaminococcus	NA
ASV160	0.032188	1.2221	0.97899	0.99746	Bacteria	Proteobacteria	Alphaproteobacteria	Sphingomonadales	Sphingomonadaceae	Sphingomonas	NA
ASV125	0.010872	0.60031	0.98555	0.99787	Bacteria	Proteobacteria	Gammaproteobacteria	Alteromonadales	Idiomarinaceae	Idiomarina	NA
ASV295	0	1.9204	1	1	Bacteria	Firmicutes	Negativicutes	Acidaminococcales	Acidaminococcaceae	Succiniclasticum	NA
ASV524	0	1.9192	1	1	Bacteria	Actinobacteriota	Coriobacteriia	Coriobacteriales	Eggerthellaceae	DNF00809	NA

[truncated: 4 more sheets: HC vs Post-Any IR, HC vs Pre-TSEBT, HC vs Post-TSEBT, taxa]
